# Supplementary material for: Evasion of cGAS and TRIM5 defines pandemic HIV
Source: Nat Microbiol. 2022 Oct 26;7(11):1762–76. doi: 10.1038/s41564-022-01247-0 (PMC9613477; doi:10.1038/s41564-022-01247-0)
Supplement: Supplementary file 2 — PSSM tables. [file 41564_2022_1247_MOESM2_ESM.xlsx]

## Sheet: PSSM#HIV-1(M)
PSSM:	Position-Specific Scoring Matrix (PSSM): HIV-1(M) CA
AA ID	1	2	3	4	5	6	7	8	9	10	11	12	13	14	15	16	17	18	19	20	21	22	23	24	25	26	27	28	29	30	31	32	33	34	35	36	37	38	39	40	41	42	43	44	45	46	47	48	49
A	0	0	0.000460957	0.000368732	0	0.301321	0	0	0.00138236	0.00156841	0.00416358	0	0	0.473826	9.32053e-05	0.0060925	0.00700203	0.000184349	0.000276319	0	0	0.998803	0	0.000184213	0	0.00940006	0	9.21914e-05	0.0001844	0	0.781558	0	0.00018457	0	0	9.23191e-05	0	0	0	0	0.0193662	0.998619	0	0.0370712	9.22169e-05	9.21234e-05	0.992169	0.00460702	0
C	0	0	9.21914e-05	0	0	9.30579e-05	0	0	0	0	0	0	0	0.00018596	0	0	0	0	0	0	9.21234e-05	0	0	0	0	0	9.28074e-05	0	0	0	0	9.2081e-05	9.2285e-05	0	0	0	0	9.21319e-05	9.21065e-05	0.000184247	0	0	9.21319e-05	0	0	0	0.00322462	0	0
D	0	0	0	0	0.000368596	0	0	0	0	0	9.25241e-05	0	0	0	0	0	0	0	0	0	0.000552741	0.000184196	0	0	0	0	0	9.21914e-05	0.00820579	9.22084e-05	0.000368834	0	0	0	0	0	0	0	0	0	0	0	0	0	0.0122648	0	9.21319e-05	0	0
E	0	0	0.000184383	0.000184366	0	0	9.21574e-05	9.21574e-05	0.000276472	0	9.25241e-05	0	0	0	0	0	0	0	0	0	9.21234e-05	0	0	0.000368426	0.000184179	0.000276472	0.000185615	0.996128	0.989397	0.000276625	9.22084e-05	0	0	0	0.99705	0	0	0	0	0	0	0	0	0	0.986629	0.00027637	0	0	0
F	0	9.22679e-05	0	0	0	0.00269868	0	0	0	0.00138389	0	0.000184434	0	0	0.00279616	0	0	0	9.21065e-05	0.000644686	9.21234e-05	0	0	0	0	0	9.28074e-05	0	0	9.22084e-05	0	0.998895	0	9.21065e-05	0	0	9.21404e-05	0	0	0.99871	0	0	0.000552792	0	0	0	0	0	0
G	0	0	0.000737531	9.21829e-05	0.000460745	0.000651405	0.000276472	0.999355	9.21574e-05	0	0.00046262	0	0.000184383	0.0023245	0	9.23105e-05	0	0.000184349	0	0	9.21234e-05	0.000368392	0.000184502	0.000276319	0	0.000184315	0	0.000460957	0.000460999	0	0.201475	0	0.00036914	0	0.000921999	0.000184638	0	0	0	9.21234e-05	0	0.000736716	0	0	0.000184434	0.998434	0.00156624	9.21404e-05	0
H	9.21404e-05	9.22679e-05	9.21914e-05	0.000829646	9.21489e-05	0.0077238	0.00036863	0	0.00350198	0.00184519	0	0.97547	0.00119849	0.00055788	0	0	0	0	0	0	0	0	0	0	0	0	0	9.21914e-05	0	0	0	0	0	0	0	0	0	0	0	0	0	9.20895e-05	0	0	0	0	9.21319e-05	0	9.21234e-05
I	0	0.983484	0.00580806	0	0.000184298	0.0537875	0	0	0.00036863	0.000553557	0.0541266	0	0	0	0.520831	0	0	0.000276523	0.000644745	0	0.000368494	0	0	0.000184213	0.000276269	0.00036863	0.450673	0	0	9.22084e-05	0	9.2081e-05	0.00036914	0	0	0.0318501	0.996314	0	0.000368426	0	0.0016679	0	9.21319e-05	9.22169e-05	0	0	0	0.00276421	0
K	0	0	9.21914e-05	0	0.000645042	0	0.000184315	0	9.21574e-05	0.000276778	0	0	0	9.298e-05	0	0	0	0.00202784	9.21065e-05	9.2098e-05	0.00027637	0	0	9.21065e-05	0.998987	0.000184315	0.00037123	0.00248917	0.0010142	0.984417	0	0	0.00138427	0	0.0014752	0	0	0	0	0	0	0	0	0	0.000184434	0	0	0	0
L	0.000184281	0.00166082	0.00184383	0.000184366	0	0.563372	0.000184315	0	0.00036863	0.00212197	0.000370096	0.00350424	0.000368766	0.00018596	0.358934	9.23105e-05	0.000276396	0.000184349	0	0.998987	0	0	9.22509e-05	0	9.20895e-05	0	0.000464037	9.21914e-05	9.21999e-05	9.22084e-05	0	0.000460405	9.2285e-05	0	0	0.000369276	0.000368562	0.000368528	0.000368426	0.000184247	0.000463306	0	0.998157	0	0	0	0	9.21404e-05	9.21234e-05
M	0	9.22679e-05	0.00221259	0	9.21489e-05	0.0455053	0.000184315	0	0	0.977304	0.00444115	0	0.000184383	0	0.0436201	0	0	0	0	9.2098e-05	0	0	9.22509e-05	0.000184213	0	0	0.00037123	0	0	0	0	0	0	0	0	9.23191e-05	0.000276421	0	0.998158	0	0.00129726	0	0	0	0	0	0	0	0
N	0	0	0	0.000184366	0.996775	9.30579e-05	0	0	9.21574e-05	0.000184519	0	9.22169e-05	0.00285793	0.023245	0	0	0	0	0.000368426	0	0.997605	0	0	0	0	0	0	0	0.0001844	0.000368834	0.00968188	0	0.192968	0	0	0	0	0	0	0	0	0	0	0	9.22169e-05	0	0	0	0
P	0.999079	0	0	0.00110619	0	0.0041876	0.000829417	0	0.00036863	0.00710398	0	0.000737735	0.00119849	0.370525	0.000466027	0.000184621	0.992445	0	0.000184213	0	0	0	0	0	0	0	0	0	0	0	0	9.2081e-05	0	0.999355	0	9.23191e-05	0	0.998526	0	0	0.000185322	0.000184179	0	9.22169e-05	0	0	0.000276396	0.000460702	0.997881
Q	0	9.22679e-05	0	0.991427	0	0.000930579	0.997235	0	0.992996	9.22594e-05	0	9.22169e-05	0.991979	0	0	0	0	9.21744e-05	0	0	0	9.2098e-05	0	0	9.20895e-05	0	0	0.000184383	0	0.000184417	0.000368834	0	0.000461425	0.000184213	0.0003688	0	0	0	0	0	9.26612e-05	0	0	9.22169e-05	0.000276651	0	0	0	0
R	9.21404e-05	9.22679e-05	9.21914e-05	0.00516224	0	9.30579e-05	0.000460787	0.00036863	0.000276472	9.22594e-05	0	0.000184434	9.21914e-05	0	9.32053e-05	0	0	0.996221	0	0	0	0	0.000369004	0	0.000276269	0	0	0	0.0001844	0.0141079	0	0	0.00018457	9.21065e-05	0	0	0.000184281	0.000552792	0.000184213	0	0	0	0	0	9.22169e-05	0.00110548	0	0	9.21234e-05
S	0.000368562	0	9.21914e-05	9.21829e-05	0.000921489	0.00316397	0	0	0	0.000553557	0.000370096	0	0.00101411	0.111111	9.32053e-05	0.978584	9.21319e-05	0	0.000184213	0	0.000460617	0	9.22509e-05	0	0	9.21574e-05	0	0	0	0	0.00516367	9.2081e-05	0.802972	9.21065e-05	0	0	0	0.000368528	0	9.21234e-05	0.625463	0	9.21319e-05	0.962376	0	0	0.00184264	0.000184281	0.00184247
T	0	9.22679e-05	0	0.000184366	0.000460745	0.00716546	9.21574e-05	0	9.21574e-05	0.000645816	0.0259067	0	0.000829723	0.0149698	0.000186411	0.014862	0.000184264	0.00082957	0.998066	0	9.21234e-05	9.2098e-05	0	0	0	0	0	0	0	9.22084e-05	9.22084e-05	0	0.00073828	9.21065e-05	0	0.000923191	0	0	0.000460532	0	0.348777	0.000184179	0	0.000184434	0	0	0.000552792	0.991155	0
V	0	0.0140247	0.988107	0	0	0.00902661	0	9.21574e-05	9.21574e-05	0.000461297	0.909974	0	9.21914e-05	0.00297536	0.0727002	0	0	0	0	9.2098e-05	0	0.000276294	0	0.998526	0	0.98931	0.547657	0	0.0001844	9.22084e-05	0.0011065	0.000184162	0	0	0	0.966304	0.00257993	0	0.000276319	0.000552741	0.00259451	9.20895e-05	0.000644924	0	0	0	9.21319e-05	0.000460702	0
W	0	0	9.21914e-05	0	0	9.30579e-05	0	0	0	0.00535105	0	0	0	0	0	0	0	0	0	0	9.21234e-05	9.2098e-05	0.999077	9.21065e-05	0	0	0	9.21914e-05	0	0	0	0	0	0	0	0	0	0	0	0	0	0	9.21319e-05	0	0	0	0	0	0
Y	0	0.000184536	0	0	0	9.30579e-05	0	0	0	0.000369038	0	0.0197344	0	0	9.32053e-05	9.23105e-05	0	0	0	0	9.21234e-05	0	0	0	0	9.21574e-05	0	0	0	0	0	0	9.2285e-05	0	9.21999e-05	0	9.21404e-05	0	0	9.21234e-05	0	0	0.000184264	0	9.22169e-05	0	0	0	0
-	0.000184281	9.22679e-05	9.21914e-05	0.000184366	0	0	9.21574e-05	9.21574e-05	0	9.22594e-05	0	0	0	0	9.32053e-05	0	0	0	9.21065e-05	9.2098e-05	9.21234e-05	9.2098e-05	9.22509e-05	9.21065e-05	9.20895e-05	9.21574e-05	9.28074e-05	0.000276574	9.21999e-05	9.22084e-05	9.22084e-05	9.2081e-05	9.2285e-05	9.21065e-05	9.21999e-05	9.23191e-05	9.21404e-05	9.21319e-05	9.21065e-05	9.21234e-05	9.26612e-05	9.20895e-05	9.21319e-05	9.22169e-05	9.22169e-05	9.21234e-05	9.21319e-05	0.000184281	0
Sequences with AA [#]	10851	10837	10846	10846	10852	10746	10850	10850	10851	10838	10808	10844	10847	10755	10728	10833	10854	10849	10856	10857	10854	10857	10839	10856	10858	10850	10774	10844	10845	10844	10844	10859	10835	10856	10845	10831	10852	10853	10856	10854	10791	10858	10853	10843	10843	10854	10853	10851	10855
Sequences with indels [#]	2	1	1	2	0	0	1	1	0	1	0	0	0	0	1	0	0	0	1	1	1	1	1	1	1	1	1	3	1	1	1	1	1	1	1	1	1	1	1	1	1	1	1	1	1	1	1	2	0
MAX [%]	0.999079	0.983484	0.988107	0.991427	0.996775	0.563372	0.997235	0.999355	0.992996	0.977304	0.909974	0.97547	0.991979	0.473826	0.520831	0.978584	0.992445	0.996221	0.998066	0.998987	0.997605	0.998803	0.999077	0.998526	0.998987	0.98931	0.547657	0.996128	0.989397	0.984417	0.781558	0.998895	0.802972	0.999355	0.99705	0.966304	0.996314	0.998526	0.998158	0.99871	0.625463	0.998619	0.998157	0.962376	0.986629	0.998434	0.992169	0.991155	0.997881
Consensus Sequence:	P	I	V	Q	N	L	Q	G	Q	M	V	H	Q	A	I	S	P	R	T	L	N	A	W	V	K	V	V	E	E	K	A	F	S	P	E	V	I	P	M	F	S	A	L	S	E	G	A	T	P
p8.91 sequence	P	I	V	Q	N	L	Q	G	Q	M	V	H	Q	A	I	S	P	R	T	L	N	A	W	V	K	V	V	E	E	K	A	F	S	P	E	V	I	P	M	F	S	A	L	S	E	G	A	T	P
Sequence Counts:	Sequence Counts: HIV-1(M) CA
A	0	0	5	4	0	3238	0	0	15	17	45	0	0	5096	1	66	76	2	3	0	0	10845	0	2	0	102	0	1	2	0	8476	0	2	0	0	1	0	0	0	0	209	10844	0	402	1	1	10769	50	0
C	0	0	1	0	0	1	0	0	0	0	0	0	0	2	0	0	0	0	0	0	1	0	0	0	0	0	1	0	0	0	0	1	1	0	0	0	0	1	1	2	0	0	1	0	0	0	35	0	0
D	0	0	0	0	4	0	0	0	0	0	1	0	0	0	0	0	0	0	0	0	6	2	0	0	0	0	0	1	89	1	4	0	0	0	0	0	0	0	0	0	0	0	0	0	133	0	1	0	0
E	0	0	2	2	0	0	1	1	3	0	1	0	0	0	0	0	0	0	0	0	1	0	0	4	2	3	2	10805	10731	3	1	0	0	0	10814	0	0	0	0	0	0	0	0	0	10699	3	0	0	0
F	0	1	0	0	0	29	0	0	0	15	0	2	0	0	30	0	0	0	1	7	1	0	0	0	0	0	1	0	0	1	0	10848	0	1	0	0	1	0	0	10841	0	0	6	0	0	0	0	0	0
G	0	0	8	1	5	7	3	10844	1	0	5	0	2	25	0	1	0	2	0	0	1	4	2	3	0	2	0	5	5	0	2185	0	4	0	10	2	0	0	0	1	0	8	0	0	2	10838	17	1	0
H	1	1	1	9	1	83	4	0	38	20	0	10578	13	6	0	0	0	0	0	0	0	0	0	0	0	0	0	1	0	0	0	0	0	0	0	0	0	0	0	0	0	1	0	0	0	0	1	0	1
I	0	10659	63	0	2	578	0	0	4	6	585	0	0	0	5588	0	0	3	7	0	4	0	0	2	3	4	4856	0	0	1	0	1	4	0	0	345	10813	0	4	0	18	0	1	1	0	0	0	30	0
K	0	0	1	0	7	0	2	0	1	3	0	0	0	1	0	0	0	22	1	1	3	0	0	1	10848	2	4	27	11	10676	0	0	15	0	16	0	0	0	0	0	0	0	0	0	2	0	0	0	0
L	2	18	20	2	0	6054	2	0	4	23	4	38	4	2	3851	1	3	2	0	10847	0	0	1	0	1	0	5	1	1	1	0	5	1	0	0	4	4	4	4	2	5	0	10834	0	0	0	0	1	1
M	0	1	24	0	1	489	2	0	0	10593	48	0	2	0	468	0	0	0	0	1	0	0	1	2	0	0	4	0	0	0	0	0	0	0	0	1	3	0	10837	0	14	0	0	0	0	0	0	0	0
N	0	0	0	2	10817	1	0	0	1	2	0	1	31	250	0	0	0	0	4	0	10829	0	0	0	0	0	0	0	2	4	105	0	2091	0	0	0	0	0	0	0	0	0	0	0	1	0	0	0	0
P	10843	0	0	12	0	45	9	0	4	77	0	8	13	3985	5	2	10772	0	2	0	0	0	0	0	0	0	0	0	0	0	0	1	0	10850	0	1	0	10838	0	0	2	2	0	1	0	0	3	5	10832
Q	0	1	0	10755	0	10	10821	0	10775	1	0	1	10760	0	0	0	0	1	0	0	0	1	0	0	1	0	0	2	0	2	4	0	5	2	4	0	0	0	0	0	1	0	0	1	3	0	0	0	0
R	1	1	1	56	0	1	5	4	3	1	0	2	1	0	1	0	0	10808	0	0	0	0	4	0	3	0	0	0	2	153	0	0	2	1	0	0	2	6	2	0	0	0	0	0	1	12	0	0	1
S	4	0	1	1	10	34	0	0	0	6	4	0	11	1195	1	10601	1	0	2	0	5	0	1	0	0	1	0	0	0	0	56	1	8701	1	0	0	0	4	0	1	6750	0	1	10436	0	0	20	2	20
T	0	1	0	2	5	77	1	0	1	7	280	0	9	161	2	161	2	9	10836	0	1	1	0	0	0	0	0	0	0	1	1	0	8	1	0	10	0	0	5	0	3764	2	0	2	0	0	6	10757	0
V	0	152	10718	0	0	97	0	1	1	5	9835	0	1	32	780	0	0	0	0	1	0	3	0	10841	0	10735	5901	0	2	1	12	2	0	0	0	10467	28	0	3	6	28	1	7	0	0	0	1	5	0
W	0	0	1	0	0	1	0	0	0	58	0	0	0	0	0	0	0	0	0	0	1	1	10830	1	0	0	0	1	0	0	0	0	0	0	0	0	0	0	0	0	0	0	1	0	0	0	0	0	0
Y	0	2	0	0	0	1	0	0	0	4	0	214	0	0	1	1	0	0	0	0	1	0	0	0	0	1	0	0	0	0	0	0	1	0	1	0	1	0	0	1	0	0	2	0	1	0	0	0	0
-	2	1	1	2	0	0	1	1	0	1	0	0	0	0	1	0	0	0	1	1	1	1	1	1	1	1	1	3	1	1	1	1	1	1	1	1	1	1	1	1	1	1	1	1	1	1	1	2	0
[truncated: 183 more columns]

## Sheet: PSSM#HIV-1(O)
PSSM:	Position-Specific Scoring Matrix (PSSM): HIV-1(O) CA
AA ID	1	2	3	4	5	6	7	8	9	10	11	12	13	14	15	16	17	18	19	20	21	22	23	24	25	26	27	28	29	30	31	32	33	34	35	36	37	38	39	40	41	42	43	44	45	46	47	48	49
A	0	0	0.00961538	0.221154	0	0.923077	0	0	0	0.0673077	0.00961538	0	0	0.480769	0	0.00961538	0	0	0	0	0	1	0	0	0	1	0	0	0	0	1	0	0	0	0	0	0	0	0	0	0	1	0	0	0	0	0.990385	0	0
C	0	0	0	0	0	0	0	0	0	0	0	0	0	0	0	0	0	0	0	0	0	0	0	0	0	0	0	0	0	0	0	0	0	0	0	0	0	0	0	0	0	0	0	0	0	0	0	0	0
D	0	0	0	0	0	0	0	0	0	0	0	0	0	0	0	0	0	0	0	0	0	0	0	0	0	0	0	0	0	0	0	0	0	0	0	0	0	0	0	0	0	0	0	0	0	0	0	0	0
E	0	0	0	0	0	0	0	0	0	0	0	0	0	0	0	0	0	0	0	0	0	0	0	0	0	0	0	1	0.980769	0	0	0	0	0	1	0	0	0	0	0	0	0	0	0	1	0	0	0	0
F	0	0	0	0	0	0	0	0	0	0.00961538	0	0	0	0	0	0	0	0	0	0	0	0	0	0	0	0	0	0	0	0	0	1	0	0	0	0	0	0	0	1	0	0	0	0	0	0	0	0	0
G	0	0	0	0	0	0.00961538	0	0.990385	0	0	0	0	0	0	0	0	0	0	0	0	0	0	0	0	0	0	0	0	0	0	0	0	0	0	0	0	0	0	0	0	0	0	0	0	0	1	0	0	0
H	0	0	0	0	0	0	0	0	0.0384615	0.00961538	0	0.961538	0	0	0	0	0	0	0	0	0	0	0	0	0	0	0	0	0	0	0	0	0	0	0	0	0	0	0	0	0	0	0	0	0	0	0	0	0
I	0	0.336538	0.144231	0	0	0	0	0	0	0	0.288462	0	0	0	0.221154	0	0	0	0	0	0	0	0	0	0	0	0	0	0	0	0	0	0	0	0	0.980769	1	0	0	0	0	0	0	0	0	0	0	0.673077	0
K	0	0	0	0	0	0	0	0	0	0	0	0	0	0	0	0	0	0	0	0	0	0	0	0	1	0	0	0	0.00961538	0.990385	0	0	0	0	0	0	0	0	0	0	0	0	0	0	0	0	0	0	0
L	0	0	0	0	0	0	0	0	0	0.0288462	0.00961538	0	0	0	0.769231	0	0	0	0	1	0	0	0	0	0	0	0	0	0	0	0	0	0	0	0	0	0	0	0	0	0	0	1	0	0	0	0	0.00961538	0
M	0	0	0.00961538	0	0	0.0384615	0	0	0	0.836538	0.0480769	0	0	0	0	0	0	0	0	0	0	0	0	0	0	0	0	0	0	0	0	0	0	0	0	0	0	0	1	0	1	0	0	0	0	0	0	0	0
N	0	0	0	0	0.980769	0	0	0	0.00961538	0	0	0	0.00961538	0	0	0	0	0	0	0	1	0	0	0	0	0	0	0	0	0	0	0	1	0	0	0	0	0	0	0	0	0	0	0	0	0	0	0	0
P	1	0	0	0.365385	0	0.00961538	0	0	0	0	0	0	0	0.480769	0	0	1	0	0	0	0	0	0	0	0	0	0	0	0	0	0	0	0	1	0	0	0	1	0	0	0	0	0	0.00961538	0	0	0	0	0.855769
Q	0	0	0	0.115385	0	0	1	0	0.951923	0.0192308	0	0	0.961538	0	0	0	0	0	0	0	0	0	0	0	0	0	0	0	0.00961538	0	0	0	0	0	0	0	0	0	0	0	0	0	0	0	0	0	0	0	0
R	0	0	0	0	0	0	0	0	0	0	0	0	0	0	0	0	0	1	0	0	0	0	0	0	0	0	0	0	0	0.00961538	0	0	0	0	0	0	0	0	0	0	0	0	0	0	0	0	0	0	0
S	0	0	0	0.134615	0.0192308	0	0	0	0	0	0	0	0.0192308	0.0288462	0	0.980769	0	0	0	0	0	0	0	0	0	0	0	0	0	0	0	0	0	0	0	0	0	0	0	0	0	0	0	0.990385	0	0	0	0	0.144231
T	0	0	0	0.163462	0	0.00961538	0	0	0	0	0.0384615	0	0	0	0	0.00961538	0	0	1	0	0	0	0	0	0	0	0	0	0	0	0	0	0	0	0	0	0	0	0	0	0	0	0	0	0	0	0.00961538	0.0480769	0
V	0	0.653846	0.836538	0	0	0.00961538	0	0	0	0.0192308	0.605769	0	0.00961538	0	0	0	0	0	0	0	0	0	0	1	0	0	1	0	0	0	0	0	0	0	0	0.0192308	0	0	0	0	0	0	0	0	0	0	0	0.269231	0
W	0	0	0	0	0	0	0	0	0	0	0	0	0	0	0	0	0	0	0	0	0	0	1	0	0	0	0	0	0	0	0	0	0	0	0	0	0	0	0	0	0	0	0	0	0	0	0	0	0
Y	0	0	0	0	0	0	0	0	0	0	0	0.0384615	0	0	0	0	0	0	0	0	0	0	0	0	0	0	0	0	0	0	0	0	0	0	0	0	0	0	0	0	0	0	0	0	0	0	0	0	0
-	0	0.00961538	0	0	0	0	0	0.00961538	0	0.00961538	0	0	0	0.00961538	0.00961538	0	0	0	0	0	0	0	0	0	0	0	0	0	0	0	0	0	0	0	0	0	0	0	0	0	0	0	0	0	0	0	0	0	0
Sequences with AA [#]	104	103	104	104	104	104	104	103	104	103	104	104	104	103	103	104	104	104	104	104	104	104	104	104	104	104	104	104	104	104	104	104	104	104	104	104	104	104	104	104	104	104	104	104	104	104	104	104	104
Sequences with indels [#]	0	1	0	0	0	0	0	1	0	1	0	0	0	1	1	0	0	0	0	0	0	0	0	0	0	0	0	0	0	0	0	0	0	0	0	0	0	0	0	0	0	0	0	0	0	0	0	0	0
MAX [%]	1	0.653846	0.836538	0.365385	0.980769	0.923077	1	0.990385	0.951923	0.836538	0.605769	0.961538	0.961538	0.480769	0.769231	0.980769	1	1	1	1	1	1	1	1	1	1	1	1	0.980769	0.990385	1	1	1	1	1	0.980769	1	1	1	1	1	1	1	0.990385	1	1	0.990385	0.673077	0.855769
Consensus Sequence:	P	V	V	P	N	A	Q	G	Q	M	V	H	Q	A	L	S	P	R	T	L	N	A	W	V	K	A	V	E	E	K	A	F	N	P	E	I	I	P	M	F	M	A	L	S	E	G	A	I	P
MVP5180 sequence	P	I	V	T	N	A	Q	G	Q	M	I	H	Q	A	I	S	P	R	T	L	N	A	W	V	K	A	V	E	E	K	A	F	N	P	E	I	I	P	M	F	M	A	L	S	E	G	A	V	P
Sequence Counts:	Sequence Counts: HIV-1(O) CA
A	0	0	1	23	0	96	0	0	0	7	1	0	0	50	0	1	0	0	0	0	0	104	0	0	0	104	0	0	0	0	104	0	0	0	0	0	0	0	0	0	0	104	0	0	0	0	103	0	0
C	0	0	0	0	0	0	0	0	0	0	0	0	0	0	0	0	0	0	0	0	0	0	0	0	0	0	0	0	0	0	0	0	0	0	0	0	0	0	0	0	0	0	0	0	0	0	0	0	0
D	0	0	0	0	0	0	0	0	0	0	0	0	0	0	0	0	0	0	0	0	0	0	0	0	0	0	0	0	0	0	0	0	0	0	0	0	0	0	0	0	0	0	0	0	0	0	0	0	0
E	0	0	0	0	0	0	0	0	0	0	0	0	0	0	0	0	0	0	0	0	0	0	0	0	0	0	0	104	102	0	0	0	0	0	104	0	0	0	0	0	0	0	0	0	104	0	0	0	0
F	0	0	0	0	0	0	0	0	0	1	0	0	0	0	0	0	0	0	0	0	0	0	0	0	0	0	0	0	0	0	0	104	0	0	0	0	0	0	0	104	0	0	0	0	0	0	0	0	0
G	0	0	0	0	0	1	0	103	0	0	0	0	0	0	0	0	0	0	0	0	0	0	0	0	0	0	0	0	0	0	0	0	0	0	0	0	0	0	0	0	0	0	0	0	0	104	0	0	0
H	0	0	0	0	0	0	0	0	4	1	0	100	0	0	0	0	0	0	0	0	0	0	0	0	0	0	0	0	0	0	0	0	0	0	0	0	0	0	0	0	0	0	0	0	0	0	0	0	0
I	0	35	15	0	0	0	0	0	0	0	30	0	0	0	23	0	0	0	0	0	0	0	0	0	0	0	0	0	0	0	0	0	0	0	0	102	104	0	0	0	0	0	0	0	0	0	0	70	0
K	0	0	0	0	0	0	0	0	0	0	0	0	0	0	0	0	0	0	0	0	0	0	0	0	104	0	0	0	1	103	0	0	0	0	0	0	0	0	0	0	0	0	0	0	0	0	0	0	0
L	0	0	0	0	0	0	0	0	0	3	1	0	0	0	80	0	0	0	0	104	0	0	0	0	0	0	0	0	0	0	0	0	0	0	0	0	0	0	0	0	0	0	104	0	0	0	0	1	0
M	0	0	1	0	0	4	0	0	0	87	5	0	0	0	0	0	0	0	0	0	0	0	0	0	0	0	0	0	0	0	0	0	0	0	0	0	0	0	104	0	104	0	0	0	0	0	0	0	0
N	0	0	0	0	102	0	0	0	1	0	0	0	1	0	0	0	0	0	0	0	104	0	0	0	0	0	0	0	0	0	0	0	104	0	0	0	0	0	0	0	0	0	0	0	0	0	0	0	0
P	104	0	0	38	0	1	0	0	0	0	0	0	0	50	0	0	104	0	0	0	0	0	0	0	0	0	0	0	0	0	0	0	0	104	0	0	0	104	0	0	0	0	0	1	0	0	0	0	89
Q	0	0	0	12	0	0	104	0	99	2	0	0	100	0	0	0	0	0	0	0	0	0	0	0	0	0	0	0	1	0	0	0	0	0	0	0	0	0	0	0	0	0	0	0	0	0	0	0	0
R	0	0	0	0	0	0	0	0	0	0	0	0	0	0	0	0	0	104	0	0	0	0	0	0	0	0	0	0	0	1	0	0	0	0	0	0	0	0	0	0	0	0	0	0	0	0	0	0	0
S	0	0	0	14	2	0	0	0	0	0	0	0	2	3	0	102	0	0	0	0	0	0	0	0	0	0	0	0	0	0	0	0	0	0	0	0	0	0	0	0	0	0	0	103	0	0	0	0	15
T	0	0	0	17	0	1	0	0	0	0	4	0	0	0	0	1	0	0	104	0	0	0	0	0	0	0	0	0	0	0	0	0	0	0	0	0	0	0	0	0	0	0	0	0	0	0	1	5	0
V	0	68	87	0	0	1	0	0	0	2	63	0	1	0	0	0	0	0	0	0	0	0	0	104	0	0	104	0	0	0	0	0	0	0	0	2	0	0	0	0	0	0	0	0	0	0	0	28	0
W	0	0	0	0	0	0	0	0	0	0	0	0	0	0	0	0	0	0	0	0	0	0	104	0	0	0	0	0	0	0	0	0	0	0	0	0	0	0	0	0	0	0	0	0	0	0	0	0	0
Y	0	0	0	0	0	0	0	0	0	0	0	4	0	0	0	0	0	0	0	0	0	0	0	0	0	0	0	0	0	0	0	0	0	0	0	0	0	0	0	0	0	0	0	0	0	0	0	0	0
-	0	1	0	0	0	0	0	1	0	1	0	0	0	1	1	0	0	0	0	0	0	0	0	0	0	0	0	0	0	0	0	0	0	0	0	0	0	0	0	0	0	0	0	0	0	0	0	0	0
[truncated: 183 more columns]

## Sheet: PSSM#HIV2
PSSM:	Position-Specific Scoring Matrix (PSSM): HIV-2 CA
AA ID	1	2	3	4	5	6	7	8	9	10	11	12	13	14	15	16	17	18	19	20	21	22	23	24	25	26	27	28	29	30	31	32	33	34	35	36	37	38	39	40	41	42	43	44	45	46	47	48	49
A	0	0	0	0	0.00206612	0.00413223	0.495868	0	0	0	0.00206612	0	0	0	0	0	0	0	0	0	0	0.997934	0	0	0	0	0	0	0	0	0	0	0	1	0	0	0	0	0	0	0	1	0	0	0	0	0	0	0
C	0	0	0	0	0	0	0	0	0	0	0	0	0	0	0	0	0	0	0	0	0	0	0	0	0	0	0	0	0	0	0	0	0	0	0	0	0	0	0	0	0	0	0	0	0	0	1	0	0
D	0	0	0	0	0	0	0	0	0	0	0	0	0	0	0	0	0	0	0	0	0.00413223	0	0	0	0	0	0	0	0.0206612	0	0	0	0	0	0	0	0	0	0	0	0	0	0	0	0	0	0	0	0
E	0	0	0	0	0	0	0	0	0	0	0	0	0	0	0	0	0	0	0	0	0	0	0	0	0	0	0	1	0.979339	0	0	0	0	0	1	0	0	0	0	0	0	0	0	0	1	0	0	0	0
F	0	0	0	0	0	0	0	0	0	0	0	0	0	0	0	0	0	0	0	0	0	0	0	0	0	0	0	0	0	0	0	0.997934	0	0	0	0	0	0	0	1	0	0	0	0	0	0	0	0	0
G	0	0	0	0	0.00206612	0.00206612	0.504132	1	0	0	0	0	0	0	0	0	0	0	0	0	0	0	0	0	0	0	0	0	0	0	0	0	1	0	0	0	0	0	0.997934	0	0	0	0	0	0	1	0	0	0
H	0	0	0	0	0.0330579	0	0	0	0.00206612	0	0	1	0	0	0	0	0	0	0	0	0	0	0	0	0	0	0	0	0	0	0	0	0	0	0	0	0	0	0	0	0	0	0	0	0	0	0	0	0
I	0	0	0	0	0	0.196281	0	0	0	0	0.00206612	0	0.363636	0	0	0	0	0	0	0	0	0	0	0	0	0	0.00206612	0	0	0	0	0	0	0	0	0.0371901	0	0	0	0	0	0	0	0	0	0	0	0	0
K	0	0	0	0	0	0	0	0	0	0	0	0	0	0	0	0	0	0	0	0	0	0	0	0	1	0	0	0	0	0.997934	0.997934	0	0	0	0	0	0	0	0	0	0	0	0	0	0	0	0	0	0
L	0	0	0	0	0	0.00206612	0	0	0	0	0	0	0.0578512	0	1	0	0	0	0	1	0	0	0	0	0	1	0	0	0	0	0	0.00206612	0	0	0	0	0	0	0	0	0	0	0.997934	0	0	0	0	0.00206612	0
M	0	0.00206612	0	0	0	0.00206612	0	0	0	0	0	0	0.119835	0	0	0	0	0	0	0	0	0	0	0	0	0	0	0	0	0	0	0	0	0	0	0	0	0	0	0	0	0	0	0	0	0	0	0	0
N	0	0	0	0	0.0330579	0	0	0	0.838843	0	0	0	0	0	0	0.00206612	0	0	0	0	0.995868	0	0	0	0	0	0	0	0	0	0	0	0	0	0	0	0	0	0	0	0	0	0	0	0	0	0	0	0
P	1	0	0	0	0	0	0	0	0	0	0	0	0	0.954545	0	0	1	0	0	0	0	0	0	0	0	0	0	0	0	0	0	0	0	0	0	0	0	1	0	0	0	0	0.00206612	0	0	0	0	0	1
Q	0	0	1	0.00206612	0.793388	0	0	0	0.00413223	0	0	0	0	0.0454545	0	0	0	0	0	0	0	0	0	0	0	0	0	0	0	0	0	0	0	0	0	0	0	0	0	0	1	0	0	0	0	0	0	0	0
R	0	0	0	0	0.00206612	0	0	0	0.0867769	0	0	0	0	0	0	0	0	1	0	0	0	0	0	0	0	0	0	0	0	0.00206612	0.00206612	0	0	0	0	0	0	0	0.00206612	0	0	0	0	0	0	0	0	0	0
S	0	0	0	0	0.132231	0	0	0	0	0	0.231405	0	0	0	0	0.997934	0	0	0	0	0	0	0	0	0	0	0	0	0	0	0	0	0	0	0	0	0	0	0	0	0	0	0	1	0	0	0	0	0
T	0	0	0	0	0.00206612	0	0	0	0.0681818	0	0.714876	0	0	0	0	0	0	0	1	0	0	0	0	0	0	0	0	0	0	0	0	0	0	0	0	0	0	0	0	0	0	0	0	0	0	0	0	0.997934	0
V	0	0.997934	0	0	0	0.793388	0	0	0	0	0.0495868	0	0.458678	0	0	0	0	0	0	0	0	0.00206612	0	1	0	0	0.997934	0	0	0	0	0	0	0	0	0.96281	1	0	0	0	0	0	0	0	0	0	0	0	0
W	0	0	0	0	0	0	0	0	0	0	0	0	0	0	0	0	0	0	0	0	0	0	1	0	0	0	0	0	0	0	0	0	0	0	0	0	0	0	0	0	0	0	0	0	0	0	0	0	0
Y	0	0	0	0	0	0	0	0	0	1	0	0	0	0	0	0	0	0	0	0	0	0	0	0	0	0	0	0	0	0	0	0	0	0	0	0	0	0	0	0	0	0	0	0	0	0	0	0	0
-	0	0	0	0.997934	0	0	0	0	0	0	0	0	0	0	0	0	0	0	0	0	0	0	0	0	0	0	0	0	0	0	0	0	0	0	0	0	0	0	0	0	0	0	0	0	0	0	0	0	0
Sequences with AA [#]	484	484	484	1	484	484	484	484	484	484	484	484	484	484	484	484	484	484	484	484	484	484	484	484	484	484	484	484	484	484	484	484	484	484	483	484	484	484	484	484	484	484	484	484	484	484	484	484	484
Sequences with indels [#]	0	0	0	483	0	0	0	0	0	0	0	0	0	0	0	0	0	0	0	0	0	0	0	0	0	0	0	0	0	0	0	0	0	0	0	0	0	0	0	0	0	0	0	0	0	0	0	0	0
MAX [%]	1	0.997934	1	0.997934	0.793388	0.793388	0.504132	1	0.838843	1	0.714876	1	0.458678	0.954545	1	0.997934	1	1	1	1	0.995868	0.997934	1	1	1	1	0.997934	1	0.979339	0.997934	0.997934	0.997934	1	1	1	0.96281	1	1	0.997934	1	1	1	0.997934	1	1	1	1	0.997934	1
Consensus Sequence:	P	V	Q	Q	Q	V	G	G	N	Y	T	H	V	P	L	S	P	R	T	L	N	A	W	V	K	L	V	E	E	K	K	F	G	A	E	V	V	P	G	F	Q	A	L	S	E	G	C	T	P
ROD10 sequence	P	V	Q	-	H	V	G	G	N	Y	T	H	I	P	L	S	P	R	T	L	N	A	W	V	K	L	V	E	E	K	K	F	G	A	E	V	V	P	G	F	Q	A	L	S	E	G	C	T	P
Sequence Counts:	Sequence Counts: HIV-2 CA
A	0	0	0	0	1	2	240	0	0	0	1	0	0	0	0	0	0	0	0	0	0	483	0	0	0	0	0	0	0	0	0	0	0	484	0	0	0	0	0	0	0	484	0	0	0	0	0	0	0
C	0	0	0	0	0	0	0	0	0	0	0	0	0	0	0	0	0	0	0	0	0	0	0	0	0	0	0	0	0	0	0	0	0	0	0	0	0	0	0	0	0	0	0	0	0	0	484	0	0
D	0	0	0	0	0	0	0	0	0	0	0	0	0	0	0	0	0	0	0	0	2	0	0	0	0	0	0	0	10	0	0	0	0	0	0	0	0	0	0	0	0	0	0	0	0	0	0	0	0
E	0	0	0	0	0	0	0	0	0	0	0	0	0	0	0	0	0	0	0	0	0	0	0	0	0	0	0	484	474	0	0	0	0	0	483	0	0	0	0	0	0	0	0	0	484	0	0	0	0
F	0	0	0	0	0	0	0	0	0	0	0	0	0	0	0	0	0	0	0	0	0	0	0	0	0	0	0	0	0	0	0	483	0	0	0	0	0	0	0	484	0	0	0	0	0	0	0	0	0
G	0	0	0	0	1	1	244	484	0	0	0	0	0	0	0	0	0	0	0	0	0	0	0	0	0	0	0	0	0	0	0	0	484	0	0	0	0	0	483	0	0	0	0	0	0	484	0	0	0
H	0	0	0	0	16	0	0	0	1	0	0	484	0	0	0	0	0	0	0	0	0	0	0	0	0	0	0	0	0	0	0	0	0	0	0	0	0	0	0	0	0	0	0	0	0	0	0	0	0
I	0	0	0	0	0	95	0	0	0	0	1	0	176	0	0	0	0	0	0	0	0	0	0	0	0	0	1	0	0	0	0	0	0	0	0	18	0	0	0	0	0	0	0	0	0	0	0	0	0
K	0	0	0	0	0	0	0	0	0	0	0	0	0	0	0	0	0	0	0	0	0	0	0	0	484	0	0	0	0	483	483	0	0	0	0	0	0	0	0	0	0	0	0	0	0	0	0	0	0
L	0	0	0	0	0	1	0	0	0	0	0	0	28	0	484	0	0	0	0	484	0	0	0	0	0	484	0	0	0	0	0	1	0	0	0	0	0	0	0	0	0	0	483	0	0	0	0	1	0
M	0	1	0	0	0	1	0	0	0	0	0	0	58	0	0	0	0	0	0	0	0	0	0	0	0	0	0	0	0	0	0	0	0	0	0	0	0	0	0	0	0	0	0	0	0	0	0	0	0
N	0	0	0	0	16	0	0	0	406	0	0	0	0	0	0	1	0	0	0	0	482	0	0	0	0	0	0	0	0	0	0	0	0	0	0	0	0	0	0	0	0	0	0	0	0	0	0	0	0
P	484	0	0	0	0	0	0	0	0	0	0	0	0	462	0	0	484	0	0	0	0	0	0	0	0	0	0	0	0	0	0	0	0	0	0	0	0	484	0	0	0	0	1	0	0	0	0	0	484
Q	0	0	484	1	384	0	0	0	2	0	0	0	0	22	0	0	0	0	0	0	0	0	0	0	0	0	0	0	0	0	0	0	0	0	0	0	0	0	0	0	484	0	0	0	0	0	0	0	0
R	0	0	0	0	1	0	0	0	42	0	0	0	0	0	0	0	0	484	0	0	0	0	0	0	0	0	0	0	0	1	1	0	0	0	0	0	0	0	1	0	0	0	0	0	0	0	0	0	0
S	0	0	0	0	64	0	0	0	0	0	112	0	0	0	0	483	0	0	0	0	0	0	0	0	0	0	0	0	0	0	0	0	0	0	0	0	0	0	0	0	0	0	0	484	0	0	0	0	0
T	0	0	0	0	1	0	0	0	33	0	346	0	0	0	0	0	0	0	484	0	0	0	0	0	0	0	0	0	0	0	0	0	0	0	0	0	0	0	0	0	0	0	0	0	0	0	0	483	0
V	0	483	0	0	0	384	0	0	0	0	24	0	222	0	0	0	0	0	0	0	0	1	0	484	0	0	483	0	0	0	0	0	0	0	0	466	484	0	0	0	0	0	0	0	0	0	0	0	0
W	0	0	0	0	0	0	0	0	0	0	0	0	0	0	0	0	0	0	0	0	0	0	484	0	0	0	0	0	0	0	0	0	0	0	0	0	0	0	0	0	0	0	0	0	0	0	0	0	0
Y	0	0	0	0	0	0	0	0	0	484	0	0	0	0	0	0	0	0	0	0	0	0	0	0	0	0	0	0	0	0	0	0	0	0	0	0	0	0	0	0	0	0	0	0	0	0	0	0	0
-	0	0	0	483	0	0	0	0	0	0	0	0	0	0	0	0	0	0	0	0	0	0	0	0	0	0	0	0	0	0	0	0	0	0	0	0	0	0	0	0	0	0	0	0	0	0	0	0	0
[truncated: 181 more columns]

## Sheet: PSSM#SIVcpz_pts_eastern
PSSM:	Position-Specific Scoring Matrix (PSSM): SIVcpz_ptz Eastern CA
AA ID	1	2	3	4	5	6	7	8	9	10	11	12	13	14	15	16	17	18	19	20	21	22	23	24	25	26	27	28	29	30	31	32	33	34	35	36	37	38	39	40	41	42	43	44	45	46	47	48	49
A	0	0	0	0	0	0.75	0.125	0	0.125	0.875	0	0	0	0	0	0	0	0	0	0	0	1	0	0	0	0	0	0	0	0	0	0	0	0	0	0	0	0	0	0	0	1	0	0.125	0	0	1	0	0
C	0	0	0	0	0	0	0	0	0	0	0	0	0	0	0	0	0	0	0	0	0	0	0	0	0	0.125	0	0	0	0	0	0	0	0	0	0	0	0	0	0	0	0	0	0	0	0	0	0	0
D	0	0	0	0	1	0	0	0	0	0	0	0	0	0	0	0	0	0	0	0	0	0	0	0	0	0	0	0	0.375	0	0	0	0	0	0	0	0	0	0	0	0	0	0	0	0	0	0	0	0
E	0	0	0	0	0	0	0	0	0	0	0	0	0	0	0	0	0	0	0	0	0	0	0	0	0	0	0	1	0.625	0	0	0	0	0	1	0	0	0	0	0	0	0	0	0	1	0	0	0	0
F	0	0	0	0.125	0	0	0	0	0	0	0	0	0	0	0	0	0	0	0	0	0	0	0	0	0	0	0	0	0	0	0	1	0	0	0	0	0	0	0	1	0	0	0	0	0	0	0	0	0
G	0	0	0	0	0	0	0.125	0.875	0	0	0	0	0	0	0	0	0	0	0	0	0	0	0	0	0	0	0	0	0	0	0.75	0	0	0	0	0	0	0	0	0	0	0	0	0	0	1	0	0	0
H	0	0	0	0	0	0	0	0	0	0	0	1	0	0	0	0	0	0	0	0	0	0	0	0	0	0	0	0	0	0	0	0	0	0	0	0	0	0	0	0	0	0	0	0	0	0	0	0	0
I	0	0.625	0.75	0	0	0	0	0	0.375	0	0	0	0	0	0.625	0	0	0	0	0	0	0	0	0	0	0	0.125	0	0	0	0	0	0	0	0	0	1	0	0.125	0	0	0	0	0	0	0	0	0.125	0
K	0	0	0	0	0	0	0	0	0	0	0	0	0	0	0	0	0	0	0	0	0	0	0	0	0.75	0	0	0	0	1	0	0	0.375	0	0	0	0	0	0	0	0	0	0	0	0	0	0	0	0
L	0	0	0	0	0	0.125	0	0	0	0	0	0	0	0	0.375	0	0	0	0	1	0	0	0	0	0	0	0	0	0	0	0	0	0	0	0	0	0	0	0	0	0	0	1	0	0	0	0	0	0
M	0	0	0	0	0	0.125	0	0	0	0	0	0	0	0	0	0	0	0	0	0	0	0	0	0	0	0	0	0	0	0	0	0	0	0	0	0	0	0	0.875	0	0	0	0	0	0	0	0	0	0
N	0	0	0	0	0	0	0	0	0	0	0	0	0	0	0	0	0	0	0	0	1	0	0	0	0	0	0	0	0	0	0.25	0	0.5	0	0	0	0	0	0	0	0	0	0	0	0	0	0	0	0
P	1	0	0	0	0	0	0	0	0	0.125	0	0	0	1	0	0	1	0	0	0	0	0	0	0	0	0	0	0	0	0	0	0	0	1	0	0	0	1	0	0	0	0	0	0	0	0	0	0	1
Q	0	0	0	0	0	0	0.75	0.125	0.125	0	0	0	0.875	0	0	0	0	0	0	0	0	0	0	0	0	0	0	0	0	0	0	0	0	0	0	0	0	0	0	0	0	0	0	0	0	0	0	0	0
R	0	0	0	0	0	0	0	0	0	0	1	0	0	0	0	0	0	1	0	0	0	0	0	0	0.25	0	0	0	0	0	0	0	0	0	0	0	0	0	0	0	0	0	0	0	0	0	0	0	0
S	0	0	0	0	0	0	0	0	0	0	0	0	0.125	0	0	0.875	0	0	0	0	0	0	0	0	0	0	0	0	0	0	0	0	0.125	0	0	0	0	0	0	0	1	0	0	0.875	0	0	0	0	0
T	0	0	0	0.75	0	0	0	0	0.125	0	0	0	0	0	0	0.125	0	0	1	0	0	0	0	0	0	0.75	0	0	0	0	0	0	0	0	0	0	0	0	0	0	0	0	0	0	0	0	0	0.875	0
V	0	0.375	0.25	0.125	0	0	0	0	0.25	0	0	0	0	0	0	0	0	0	0	0	0	0	0	1	0	0.125	0.875	0	0	0	0	0	0	0	0	1	0	0	0	0	0	0	0	0	0	0	0	0	0
W	0	0	0	0	0	0	0	0	0	0	0	0	0	0	0	0	0	0	0	0	0	0	1	0	0	0	0	0	0	0	0	0	0	0	0	0	0	0	0	0	0	0	0	0	0	0	0	0	0
Y	0	0	0	0	0	0	0	0	0	0	0	0	0	0	0	0	0	0	0	0	0	0	0	0	0	0	0	0	0	0	0	0	0	0	0	0	0	0	0	0	0	0	0	0	0	0	0	0	0
-	0	0	0	0	0	0	0	0	0	0	0	0	0	0	0	0	0	0	0	0	0	0	0	0	0	0	0	0	0	0	0	0	0	0	0	0	0	0	0	0	0	0	0	0	0	0	0	0	0
Sequences with AA [#]	8	8	8	8	8	8	8	8	8	8	8	8	8	8	8	8	8	8	8	8	8	8	8	8	8	8	8	8	8	8	8	8	8	8	8	8	8	8	8	8	8	8	8	8	8	8	8	8	8
Sequences with indels [#]	0	0	0	0	0	0	0	0	0	0	0	0	0	0	0	0	0	0	0	0	0	0	0	0	0	0	0	0	0	0	0	0	0	0	0	0	0	0	0	0	0	0	0	0	0	0	0	0	0
MAX [%]	1	0.625	0.75	0.75	1	0.75	0.75	0.875	0.375	0.875	1	1	0.875	1	0.625	0.875	1	1	1	1	1	1	1	1	0.75	0.75	0.875	1	0.625	1	0.75	1	0.5	1	1	1	1	1	0.875	1	1	1	1	0.875	1	1	1	0.875	1
Consensus Sequence:	P	I	I	T	D	A	Q	G	I	A	R	H	Q	P	I	S	P	R	T	L	N	A	W	V	K	T	V	E	E	K	G	F	N	P	E	V	I	P	M	F	S	A	L	S	E	G	A	T	P
Sequence Counts:	Sequence Counts: SIVcpz_ptz Eastern CA
A	0	0	0	0	0	6	1	0	1	7	0	0	0	0	0	0	0	0	0	0	0	8	0	0	0	0	0	0	0	0	0	0	0	0	0	0	0	0	0	0	0	8	0	1	0	0	8	0	0
C	0	0	0	0	0	0	0	0	0	0	0	0	0	0	0	0	0	0	0	0	0	0	0	0	0	1	0	0	0	0	0	0	0	0	0	0	0	0	0	0	0	0	0	0	0	0	0	0	0
D	0	0	0	0	8	0	0	0	0	0	0	0	0	0	0	0	0	0	0	0	0	0	0	0	0	0	0	0	3	0	0	0	0	0	0	0	0	0	0	0	0	0	0	0	0	0	0	0	0
E	0	0	0	0	0	0	0	0	0	0	0	0	0	0	0	0	0	0	0	0	0	0	0	0	0	0	0	8	5	0	0	0	0	0	8	0	0	0	0	0	0	0	0	0	8	0	0	0	0
F	0	0	0	1	0	0	0	0	0	0	0	0	0	0	0	0	0	0	0	0	0	0	0	0	0	0	0	0	0	0	0	8	0	0	0	0	0	0	0	8	0	0	0	0	0	0	0	0	0
G	0	0	0	0	0	0	1	7	0	0	0	0	0	0	0	0	0	0	0	0	0	0	0	0	0	0	0	0	0	0	6	0	0	0	0	0	0	0	0	0	0	0	0	0	0	8	0	0	0
H	0	0	0	0	0	0	0	0	0	0	0	8	0	0	0	0	0	0	0	0	0	0	0	0	0	0	0	0	0	0	0	0	0	0	0	0	0	0	0	0	0	0	0	0	0	0	0	0	0
I	0	5	6	0	0	0	0	0	3	0	0	0	0	0	5	0	0	0	0	0	0	0	0	0	0	0	1	0	0	0	0	0	0	0	0	0	8	0	1	0	0	0	0	0	0	0	0	1	0
K	0	0	0	0	0	0	0	0	0	0	0	0	0	0	0	0	0	0	0	0	0	0	0	0	6	0	0	0	0	8	0	0	3	0	0	0	0	0	0	0	0	0	0	0	0	0	0	0	0
L	0	0	0	0	0	1	0	0	0	0	0	0	0	0	3	0	0	0	0	8	0	0	0	0	0	0	0	0	0	0	0	0	0	0	0	0	0	0	0	0	0	0	8	0	0	0	0	0	0
M	0	0	0	0	0	1	0	0	0	0	0	0	0	0	0	0	0	0	0	0	0	0	0	0	0	0	0	0	0	0	0	0	0	0	0	0	0	0	7	0	0	0	0	0	0	0	0	0	0
N	0	0	0	0	0	0	0	0	0	0	0	0	0	0	0	0	0	0	0	0	8	0	0	0	0	0	0	0	0	0	2	0	4	0	0	0	0	0	0	0	0	0	0	0	0	0	0	0	0
P	8	0	0	0	0	0	0	0	0	1	0	0	0	8	0	0	8	0	0	0	0	0	0	0	0	0	0	0	0	0	0	0	0	8	0	0	0	8	0	0	0	0	0	0	0	0	0	0	8
Q	0	0	0	0	0	0	6	1	1	0	0	0	7	0	0	0	0	0	0	0	0	0	0	0	0	0	0	0	0	0	0	0	0	0	0	0	0	0	0	0	0	0	0	0	0	0	0	0	0
R	0	0	0	0	0	0	0	0	0	0	8	0	0	0	0	0	0	8	0	0	0	0	0	0	2	0	0	0	0	0	0	0	0	0	0	0	0	0	0	0	0	0	0	0	0	0	0	0	0
S	0	0	0	0	0	0	0	0	0	0	0	0	1	0	0	7	0	0	0	0	0	0	0	0	0	0	0	0	0	0	0	0	1	0	0	0	0	0	0	0	8	0	0	7	0	0	0	0	0
T	0	0	0	6	0	0	0	0	1	0	0	0	0	0	0	1	0	0	8	0	0	0	0	0	0	6	0	0	0	0	0	0	0	0	0	0	0	0	0	0	0	0	0	0	0	0	0	7	0
V	0	3	2	1	0	0	0	0	2	0	0	0	0	0	0	0	0	0	0	0	0	0	0	8	0	1	7	0	0	0	0	0	0	0	0	8	0	0	0	0	0	0	0	0	0	0	0	0	0
W	0	0	0	0	0	0	0	0	0	0	0	0	0	0	0	0	0	0	0	0	0	0	8	0	0	0	0	0	0	0	0	0	0	0	0	0	0	0	0	0	0	0	0	0	0	0	0	0	0
Y	0	0	0	0	0	0	0	0	0	0	0	0	0	0	0	0	0	0	0	0	0	0	0	0	0	0	0	0	0	0	0	0	0	0	0	0	0	0	0	0	0	0	0	0	0	0	0	0	0
-	0	0	0	0	0	0	0	0	0	0	0	0	0	0	0	0	0	0	0	0	0	0	0	0	0	0	0	0	0	0	0	0	0	0	0	0	0	0	0	0	0	0	0	0	0	0	0	0	0
[truncated: 182 more columns]

## Sheet: PSSM#SIVcpz_ptt_western
PSSM:	Position-Specific Scoring Matrix (PSSM): SIVcpz_ptt Western CA
AA ID	1	2	3	4	5	6	7	8	9	10	11	12	13	14	15	16	17	18	19	20	21	22	23	24	25	26	27	28	29	30	31	32	33	34	35	36	37	38	39	40	41	42	43	44	45	46	47	48	49
A	0	0	0	0.0769231	0	1	0	0	0	0	0	0	0	0.461538	0	0	0	0	0	0	0	1	0	0	0	0.230769	0	0	0	0	0.769231	0	0	0	0	0	0	0	0	0	0.0769231	1	0	0.0769231	0	0	1	0	0
C	0	0	0	0	0	0	0	0	0	0	0	0	0	0	0	0	0	0	0	0	0	0	0	0	0	0	0	0	0	0	0	0	0	0	0	0	0	0	0	0	0	0	0	0	0	0	0	0	0
D	0	0	0	0	0	0	0	0	0	0	0	0	0	0	0	0	0	0	0	0	0	0	0	0	0	0	0	0	0	0	0	0	0	0	0	0	0	0	0	0	0	0	0	0	0	0	0	0	0
E	0	0	0	0	0	0	0	0	0	0	0	0	0	0	0	0	0	0	0	0	0	0	0	0	0	0	0	1	1	0	0	0	0	0	1	0	0	0	0	0	0	0	0	0	1	0	0	0	0
F	0	0	0	0	0	0	0	0	0	0	0	0	0	0	0	0	0	0	0	0	0	0	0	0	0	0	0	0	0	0	0	1	0	0	0	0	0	0	0	1	0	0	0	0	0	0	0	0	0
G	0	0	0	0	0	0	0	1	0	0	0	0	0	0	0	0	0	0	0	0	0	0	0	0	0	0	0	0	0	0	0	0	0	0	0	0	0	0	0	0	0	0	0	0	0	1	0	0	0
H	0	0	0	0	0	0	0	0	0	0	0	1	0	0	0	0	0	0	0	0	0	0	0	0	0	0	0	0	0	0	0	0	0	0	0	0	0	0	0	0	0	0	0	0	0	0	0	0	0
I	0	0.384615	0.153846	0	0	0	0	0	0	0	0.153846	0	0	0	0.307692	0	0	0	0	0	0	0	0	0	0	0	0.153846	0	0	0	0	0	0	0	0	0	0.923077	0	0	0	0	0	0	0	0	0	0	0	0
K	0	0	0	0	0	0	0	0	0	0	0	0	0	0	0	0	0	0	0	0	0	0	0	0	1	0	0	0	0	1	0	0	0	0	0	0	0	0	0	0	0	0	0	0	0	0	0	0	0
L	0	0.153846	0	0	0	0	0	0	0	0.230769	0	0	0	0	0.307692	0	0	0	0	1	0	0	0	0	0	0	0	0	0	0	0	0	0	0	0	0	0	0	0	0	0	0	1	0	0	0	0	0.230769	0
M	0	0	0	0	0	0	0	0	0	0.692308	0.0769231	0	0	0	0.384615	0	0	0	0	0	0	0	0	0	0	0	0	0	0	0	0	0	0	0	0	0	0	0	1	0	0.692308	0	0	0	0	0	0	0	0
N	0	0	0	0	1	0	0	0	0	0	0	0	0.0769231	0	0	0	0	0	0	0	0.923077	0	0	0	0	0	0	0	0	0	0.230769	0	0.538462	0	0	0	0	0	0	0	0	0	0	0	0	0	0	0	0
P	1	0	0	0	0	0	0	0	0	0.0769231	0	0	0	0.461538	0	0	1	0	0	0	0	0	0	0	0	0	0	0	0	0	0	0	0	1	0	0	0	1	0	0	0	0	0	0	0	0	0	0	1
Q	0	0	0	0.692308	0	0	1	0	1	0	0	0	0.846154	0	0	0	0	0	0	0	0	0	0	0	0	0	0	0	0	0	0	0	0	0	0	0	0	0	0	0	0.0769231	0	0	0	0	0	0	0	0
R	0	0	0	0.0769231	0	0	0	0	0	0	0	0	0	0	0	0	0	1	0	0	0	0	0	0	0	0	0	0	0	0	0	0	0	0	0	0	0	0	0	0	0	0	0	0	0	0	0	0	0
S	0	0	0	0	0	0	0	0	0	0	0	0	0	0.0769231	0	1	0	0	0	0	0.0769231	0	0	0	0	0	0	0	0	0	0	0	0.461538	0	0	0	0	0	0	0	0.153846	0	0	0.923077	0	0	0	0	0
T	0	0	0	0.153846	0	0	0	0	0	0	0.0769231	0	0.0769231	0	0	0	0	0	1	0	0	0	0	0	0	0	0	0	0	0	0	0	0	0	0	0	0	0	0	0	0	0	0	0	0	0	0	0.769231	0
V	0	0.461538	0.846154	0	0	0	0	0	0	0	0.692308	0	0	0	0	0	0	0	0	0	0	0	0	0.923077	0	0.769231	0.846154	0	0	0	0	0	0	0	0	1	0.0769231	0	0	0	0	0	0	0	0	0	0	0	0
W	0	0	0	0	0	0	0	0	0	0	0	0	0	0	0	0	0	0	0	0	0	0	1	0	0	0	0	0	0	0	0	0	0	0	0	0	0	0	0	0	0	0	0	0	0	0	0	0	0
Y	0	0	0	0	0	0	0	0	0	0	0	0	0	0	0	0	0	0	0	0	0	0	0	0	0	0	0	0	0	0	0	0	0	0	0	0	0	0	0	0	0	0	0	0	0	0	0	0	0
-	0	0	0	0	0	0	0	0	0	0	0	0	0	0	0	0	0	0	0	0	0	0	0	0.0769231	0	0	0	0	0	0	0	0	0	0	0	0	0	0	0	0	0	0	0	0	0	0	0	0	0
Sequences with AA [#]	13	13	13	13	13	13	13	13	13	13	13	13	13	13	13	13	13	13	13	13	13	13	13	12	13	13	13	13	13	13	13	13	13	13	13	13	13	13	13	13	13	13	13	13	13	13	13	13	13
Sequences with indels [#]	0	0	0	0	0	0	0	0	0	0	0	0	0	0	0	0	0	0	0	0	0	0	0	1	0	0	0	0	0	0	0	0	0	0	0	0	0	0	0	0	0	0	0	0	0	0	0	0	0
MAX [%]	1	0.461538	0.846154	0.692308	1	1	1	1	1	0.692308	0.692308	1	0.846154	0.461538	0.384615	1	1	1	1	1	0.923077	1	1	0.923077	1	0.769231	0.846154	1	1	1	0.769231	1	0.538462	1	1	1	0.923077	1	1	1	0.692308	1	1	0.923077	1	1	1	0.769231	1
Consensus Sequence:	P	V	V	Q	N	A	Q	G	Q	M	V	H	Q	A	M	S	P	R	T	L	N	A	W	V	K	V	V	E	E	K	A	F	N	P	E	V	I	P	M	F	M	A	L	S	E	G	A	T	P
Sequence Counts:	Sequence Counts: SIVcpz_ptt Western CA
A	0	0	0	1	0	13	0	0	0	0	0	0	0	6	0	0	0	0	0	0	0	13	0	0	0	3	0	0	0	0	10	0	0	0	0	0	0	0	0	0	1	13	0	1	0	0	13	0	0
C	0	0	0	0	0	0	0	0	0	0	0	0	0	0	0	0	0	0	0	0	0	0	0	0	0	0	0	0	0	0	0	0	0	0	0	0	0	0	0	0	0	0	0	0	0	0	0	0	0
D	0	0	0	0	0	0	0	0	0	0	0	0	0	0	0	0	0	0	0	0	0	0	0	0	0	0	0	0	0	0	0	0	0	0	0	0	0	0	0	0	0	0	0	0	0	0	0	0	0
E	0	0	0	0	0	0	0	0	0	0	0	0	0	0	0	0	0	0	0	0	0	0	0	0	0	0	0	13	13	0	0	0	0	0	13	0	0	0	0	0	0	0	0	0	13	0	0	0	0
F	0	0	0	0	0	0	0	0	0	0	0	0	0	0	0	0	0	0	0	0	0	0	0	0	0	0	0	0	0	0	0	13	0	0	0	0	0	0	0	13	0	0	0	0	0	0	0	0	0
G	0	0	0	0	0	0	0	13	0	0	0	0	0	0	0	0	0	0	0	0	0	0	0	0	0	0	0	0	0	0	0	0	0	0	0	0	0	0	0	0	0	0	0	0	0	13	0	0	0
H	0	0	0	0	0	0	0	0	0	0	0	13	0	0	0	0	0	0	0	0	0	0	0	0	0	0	0	0	0	0	0	0	0	0	0	0	0	0	0	0	0	0	0	0	0	0	0	0	0
I	0	5	2	0	0	0	0	0	0	0	2	0	0	0	4	0	0	0	0	0	0	0	0	0	0	0	2	0	0	0	0	0	0	0	0	0	12	0	0	0	0	0	0	0	0	0	0	0	0
K	0	0	0	0	0	0	0	0	0	0	0	0	0	0	0	0	0	0	0	0	0	0	0	0	13	0	0	0	0	13	0	0	0	0	0	0	0	0	0	0	0	0	0	0	0	0	0	0	0
L	0	2	0	0	0	0	0	0	0	3	0	0	0	0	4	0	0	0	0	13	0	0	0	0	0	0	0	0	0	0	0	0	0	0	0	0	0	0	0	0	0	0	13	0	0	0	0	3	0
M	0	0	0	0	0	0	0	0	0	9	1	0	0	0	5	0	0	0	0	0	0	0	0	0	0	0	0	0	0	0	0	0	0	0	0	0	0	0	13	0	9	0	0	0	0	0	0	0	0
N	0	0	0	0	13	0	0	0	0	0	0	0	1	0	0	0	0	0	0	0	12	0	0	0	0	0	0	0	0	0	3	0	7	0	0	0	0	0	0	0	0	0	0	0	0	0	0	0	0
P	13	0	0	0	0	0	0	0	0	1	0	0	0	6	0	0	13	0	0	0	0	0	0	0	0	0	0	0	0	0	0	0	0	13	0	0	0	13	0	0	0	0	0	0	0	0	0	0	13
Q	0	0	0	9	0	0	13	0	13	0	0	0	11	0	0	0	0	0	0	0	0	0	0	0	0	0	0	0	0	0	0	0	0	0	0	0	0	0	0	0	1	0	0	0	0	0	0	0	0
R	0	0	0	1	0	0	0	0	0	0	0	0	0	0	0	0	0	13	0	0	0	0	0	0	0	0	0	0	0	0	0	0	0	0	0	0	0	0	0	0	0	0	0	0	0	0	0	0	0
S	0	0	0	0	0	0	0	0	0	0	0	0	0	1	0	13	0	0	0	0	1	0	0	0	0	0	0	0	0	0	0	0	6	0	0	0	0	0	0	0	2	0	0	12	0	0	0	0	0
T	0	0	0	2	0	0	0	0	0	0	1	0	1	0	0	0	0	0	13	0	0	0	0	0	0	0	0	0	0	0	0	0	0	0	0	0	0	0	0	0	0	0	0	0	0	0	0	10	0
V	0	6	11	0	0	0	0	0	0	0	9	0	0	0	0	0	0	0	0	0	0	0	0	12	0	10	11	0	0	0	0	0	0	0	0	13	1	0	0	0	0	0	0	0	0	0	0	0	0
W	0	0	0	0	0	0	0	0	0	0	0	0	0	0	0	0	0	0	0	0	0	0	13	0	0	0	0	0	0	0	0	0	0	0	0	0	0	0	0	0	0	0	0	0	0	0	0	0	0
Y	0	0	0	0	0	0	0	0	0	0	0	0	0	0	0	0	0	0	0	0	0	0	0	0	0	0	0	0	0	0	0	0	0	0	0	0	0	0	0	0	0	0	0	0	0	0	0	0	0
-	0	0	0	0	0	0	0	0	0	0	0	0	0	0	0	0	0	0	0	0	0	0	0	1	0	0	0	0	0	0	0	0	0	0	0	0	0	0	0	0	0	0	0	0	0	0	0	0	0
[truncated: 182 more columns]
