# Supplementary material for: Evasion of cGAS and TRIM5 defines pandemic HIV
Source: Nat Microbiol. 2022 Oct 26;7(11):1762–76. doi: 10.1038/s41564-022-01247-0 (PMC9613477; doi:10.1038/s41564-022-01247-0)
Supplement: Source Data Fig. 1 — Raw data supporting graphs. [file 41564_2022_1247_MOESM4_ESM.xlsx]

## Sheet: Fig 1 a
NL4.3 (Ba-L Env)
Days p.i	cAb			IFN-Ab
2	182	212	304	482	334	449
4	411	1387	840	951	1556	1637
6	1425	1991	1206	1071	1835	1885
9	2221	2248	1939	3044	2330	2824
12	3112	2330	2077	3243	2248	2912
14	3926	2380	2636	3425	2608	3204

## Sheet: Fig 1 b
ROD10
Day p.i	cAb			IFN-Ab
2	229	26	72	427	334	784
4	92	81	60	473	333	1122
6	160	68	67	462	798	1083
9	88	12	55	993	439	1478
12	63	111	74	1233	507	1766
14	261	212	258	1314	1234	1825
pST-1xb
Day p.i	cAb			IFN-Ab
2	130	95	195	340	353	153
4	120	35	25	624	457	357
6	91	49	69	566	619	719
9	66	40	50	1070	1232	903
12	102	99	109	1347	1282	1182
14	225	183	283	1336	1332	1432
pJK7312s
Days p.i	cAb			IFN-Ab
2	151	10	104	283	137	216
4	77	12	18	493	51	492
6	97	20	35	853	139	494
9	60	28	54	1046	501	1550
12	90	35	82	1474	881	1446
14	303	49	296	1486	1884	1675

## Sheet: Fig 1 c
RBF206
Days p.i	cAb			IFN-Ab
2	84	41	49	698	220	161
4	69	26	25	519	332	350
6	63	102	66	313	774	539
9	71	123	27	767	980	547
12	82	38	57	966	1462	604
14	272	296	128	1110	2056	1011
RBF120
Days p.i	cAb			IFN-Ab
2	13	218	50	87	293	112
4	22	56	34	89	541	350
6	21	134	58	384	869	567
9	12	294	60	394	938	678
12	13	167	170	963	1235	879
14	68	1053	928	1580	1422	996

## Sheet: Fig 1 d
% Infection
HIV-1 M (LAI)			HIV-1 M (R9)			HIV-2 (ROD)			HIV-1 O (MVP)
13	9.64	7.65	19.94	10.68	20.98	22.97	16.92	15.12	29.49	4.84	14.28

## Sheet: Fig 1 e
IL-8
Mock	47.5036	19.3332	37.0808
HIV-1 M (LAI)	118.251	52.5756	59.82
HIV-1 M (R9)	117.038	42.7647	111.741
HIV-2 (ROD)	759.051	443.192	366.202
HIV-1 O (MVP)	1119.92	849.268	899.967
HT DNA	37.0808	39.487	21.9963
LPS	1183.19	306.457	745.865
CXCL10
Mock	45.1128	29.366	62.0296
HIV-1 M (LAI)	19.2058	74.6727	98.76
HIV-1 M (R9)	55.8551	186.488	43.3201
HIV-2 (ROD)	362.966	452.488	703.417
HIV-1 O (MVP)	490.05	343.374	566.766
HT DNA	1671.17	1856.04	5833.68
LPS	4132.95	2727.98	1343.98

## Sheet: Fig 1 f
	HIV-1 M (LAI)			HIV-1 M (R9)			HIV-2 (ROD)			HIV-1 O (MVP)			HT DNA			LPS
CCL5	1.93919	5.734	1.16427	10.356	1.969	1.94	128.881	100.623	22.4303	37.459	20.6	16.31	113.292	89.427	26.888	91.99	123	79
IFIT1	3.19408	3.088	1.17276	0.396	3.088	0.916	10.799	40.7284	26.888	5.462	6.532	8.844	65.369	30.717	87.338	21.929	46	50
MxA	1.18648	3.102	1.95932	0.55	3.102	3.066	12.38	38.5623	11.496	7.868	5.982	8.419	73.292	89.427	26.888	12.38	73.2	86.7
	HIV-1 M (LAI)			HIV-1 M (R9)			HIV-2 (ROD)			HIV-1 O (MVP)			HT DNA			LPS
IL-1β	1.2	3.24	1.45	4.13	1.647	1.23	17.571	24.391	14.221	17.944	26.433	10.929	0.189	0.19	0.23	31.3	14.594	25.4
PTGS2	8.44	1.23	1.25	2.791	1.9	0.78	123.261	52.323	37.748	76.544	62.732	54.294	0.03	0.021	0.25	125.377	134.216	67.8
SOD2	6.713	2.3	1.78	4.746	5.804	1.23	7.899	5.348	12.836	27.348	5.044	6.839	2.739	0.138	1.23	21.977	14.173	25.3

## Sheet: Fig 1 g
10^8 genome copies	HIV-1 M (LAI)			HIV-1 M (R9)			HIV-2 (ROD10)			HIV-1 O (MVP)
4	35.9	46.92	33.54	93	78.64	80	26.08	16.5	20.26	78.68	72.96	60
2	24.34	33.96	22.15	67.14	59.24	69	16.9	8.81	10.24	69.88	50.7	35
1	15.12	11.9	13.2	50.76	43.2	45	5.72	3.38	3.45	47.66	30.88	23

## Sheet: Fig 1 h
Gene fold induction
CXCL10
10^8 genome copies	HIV-1 M (LAI)			HIV-1 M (R9)			HIV-2 (ROD10)			HIV-1 O (MVP)
4	10.203	5	2.35	6.303	8.999	3.21	139.203	219.672	78.5	12.921	23.475	21.23
2	3.36	2.34	1.21	3.328	2.301	1.24	50.3	78	45.2	8.214	5.679	6.54
1	1.3	0.86	1.1	1.913	1.323	0.89	19.3	32.2	15.32	2.993	2.07	3.2
IFIT1
10^8 genome copies	HIV-1 M (LAI)			HIV-1 M (R9)			HIV-2 (ROD10)			HIV-1 O (MVP)
4	2.344	3.618	2.1	4.68	4.564	1.87	28.983	64.373	45.56	15.506	6.196	9.09
2	1.2	1.87	1.1	1.091	1.003	1	10.2	25.2	18.09	2.07	2.984	4.01
1	0.65	1.23	0.87	1.107	1.018	1	5.4	17.4	10.01	1.188	1.092	2.02
IL-8
10^8 genome copies	HIV-1 M (LAI)			HIV-1 M (R9)			HIV-2 (ROD10)			HIV-1 O (MVP)
4	9.048	8.908	6.01	6.882	8.742	3.23	181.295	96.382	123.34	162.688	77.065	50.08
2	3.26	4.23	2.02	3.809	4.839	1.5	64.226	45.34	50.09	27.733	35.225	15.03
1	1.23	1.89	1	1.17	2.349	1	23.4	19.01	25.01	19.17	24.349	8.13
IL-1 beta
10^8 genome copies	HIV-1 M (LAI)			HIV-1 M (R9)			HIV-2 (ROD10)			HIV-1 O (MVP)
4	3.995	5.179	2.23	2.449	2.622	2.09	66.996	34	45.01	42.476	24.08	20.03
2	1.23	2.78	1	1.965	2.104	1.67	22.848	12.45	18.09	17.187	7.696	8.12
1	0.65	1.35	1	0.846	1.119	2.34	3.24	5.43	4.04	9.846	4.119	3.4
