# Supplementary material for: Evasion of cGAS and TRIM5 defines pandemic HIV
Source: Nat Microbiol. 2022 Oct 26;7(11):1762–76. doi: 10.1038/s41564-022-01247-0 (PMC9613477; doi:10.1038/s41564-022-01247-0)
Supplement: Source Data Fig. 2 — Raw data supporting graphs. [file 41564_2022_1247_MOESM5_ESM.xlsx]

## Sheet: Fig 2 a
cGAS expression levels (fold vs siCtrl)
Donor	siCtrl	sicGAS
D1	1	0.359
D2	1	0.63612
D3	1	0.272109
TRIM5 expression levels (fold vs siCtrl)
Donor	siCtrl	siTRIM5
D1	1	0.151
D2	1	0.425
D3	1	0.281

## Sheet: Fig 2b
Fold induction over mock
IFIT1
	siCtrl			sicGAS
HIV-1 M (R9)	0.909	4.812	2.103	1.12	2.34	1.56
HIV-2 (ROD)	52.674	127.235	128.881	6.43	20.715	10.46
HIV-1 O (MVP)	9.635	22.28	23.3	1.143	3.34	0.123
IFIT2
	siCtrl			sicGAS
HIV-1 M (R9)	0.992	0.718	2.264	1.23	0.23	1.12
HIV-2 (ROD)	52.674	339.448	115.918	4.32	90.817	10.275
HIV-1 O (MVP)	17.811	41.9	12.103	2.761	9.05	1.39
CXCL10	total secreted protein (pg/mL)
	siCtrl			sicGAS
mock	391	238	123	234	223	78
HIV-1 M (R9)	411	504	130	281	174	67
HIV-2 (ROD)	4048	1283	2380	780	445	262
HIV-1 O (MVP)	2206	1292	906	501	468	343

## Sheet: Fig 2c
Fold induction over mock
IFIT1
	siCtrl			siTRIM5
HIV-1 M (R9)	0.909	4.812	2.103	0.432	1.334	6.956
HIV-2 (ROD)	128.881	127.235	52.674	43.597	79.531	10.773
HIV-1 O (MVP)	22.28	23.3	9.635	16.915	13.07	10.377
IFIT2
	siCtrl			siTRIM5
HIV-1 M (R9)	0.992	0.718	2.264	0.236	0.38	2.297
HIV-2 (ROD)	52.674	339.448	115.918	36.433	113.112	60.203
HIV-1 O (MVP)	17.811	41.9	12.103	9.162	55.1	2.602
CXCL10	total secreted protein (pg/mL)
	siCtrl			siTRIM5
mock	391	238	123	403	343	254
HIV-1 M (R9)	411	504	130	388	498	210
HIV-2 (ROD)	4048	3283	2380	5734	2381	1245
HIV-1 O (MVP)	2206	1292	906	2679	1146	786

## Sheet: Fig 2d
Fold induction over mock
IL-1 beta
	siCtrl			sicGAS
HIV-1 M (R9)	1.039	8.601	1.069	2.907	7.454	1.687
HIV-2 (ROD)	114.67	258.784	43.376	141.419	58.568	52.674
HIV-1 O (MVP)	265.478	85.377	78.812	315.155	69.376	155.866
PTGS2
	siCtrl			sicGAS
HIV-1 M (R9)	0.681	5.955	1.218	1.154	4.32	1.67
HIV-2 (ROD)	107.725	221.323	9.391	75.984	214.898	7.23
HIV-1 O (MVP)	17.186	47.273	34.441	19.472	31.83	10.335
IL-8	secreted protein (ng/mL)
	siCtrl			sicGAS
mock	40.9194	52.5756	29.1956	46.613	29.1956	38.9111
HIV-1 M (R9)	117.038	92.7647	45.3624	48.4672	111.741	32.7605
HIV-2 (ROD)	759.051	1567.63	443.192	1127.33	1190.34	543
HIV-1 O (MVP)	1119.92	549.268	899.967	1045.67	738.478	810.611

## Sheet: Fig 2e
Fold induction over mock
IL-1 beta
	siCtrl			siTRIM5
HIV-1 M (R9)	1.039	8.601	1.069	2.907	7.454	1.687
HIV-2 (ROD)	43.376	258.784	114.67	2.236	92.061	38.568
HIV-1 O (MVP)	265.478	85.377	78.812	69.376	39.912	22.206
PTGS2
	siCtrl			siTRIM5
HIV-1 M (R9)	0.681	5.955	1.218	0.853	7.089	0.484
HIV-2 (ROD)	29.391	221.323	107.725	5.585	27.751	12.219
HIV-1 O (MVP)	17.186	47.273	34.441	7.018	10.691	9.91
IL-8	secreted protein (ng/mL)
	siCtrl			siTRIM5
mock	40.9194	29.1956	52.5756	17.706	52.5756	19.3332
HIV-1 M (R9)	117.038	92.7647	45.3624	78.6789	58.9222	29.1956
HIV-2 (ROD)	759.051	1567.63	443.192	226.23	366.202	145.502
HIV-1 O (MVP)	1119.92	899.967	549.268	356.041	448.601	215.454

## Sheet: Fig 2f
Fold induction over mock
IFIT 1
	siCtrl			siTRIM5			siCtrl cGAS KO			siTRIM5 cGAS KO
HIV-1 M (R9)	0.17	0.461	1	0.418	0.534	1	1.063	1.092	1	1.769	1.257	1
HIV-2 (ROD)	18.274	49.606	20	27.865	35.634	21	1.311	1.247	1.1	0.842	0.598	0.98
HIV-1 O (MVP)	6.424	17.44	7	30.457	29.181	10	0.936	0.962	1	1.106	0.786	1
HT DNA	16.416	25.394	60.599	30.794	29.504	38.948	1.054	1.083	1	1.638	1.164	1
IFIT2
	siCtrl			siTRIM5			siCtrl cGAS KO			siTRIM5 cGAS KO
HIV-1 M (R9)	1.834	0.643	1	1.1	0.412	1	0.35	0.42	1	0.934	0.768	1
HIV-2 (ROD)	340.088	224.362	210.891	122.854	80.862	100.185	0.66	0.794	1	0.824	0.677	1
HIV-1 O (MVP)	28.686	10.055	35.34	45.248	16.955	15.527	0.713	0.857	1	1.063	0.874	1
HT DNA	597.715	209.509	329.525	287.578	107.76	340.379	0.901	1.083	1	1.414	1.163	1
IL-8
	siCtrl			siTRIM5			siCtrl cGAS KO			siTRIM5 cGAS KO
HIV-1 M (R9)	1.658	1.439	1	2.044	1.7	1	1.123	0.996	1	1.74	1.616	1
HIV-2 (ROD)	67.794	98.453	89.9	10.883	6.278	9.76	70.8	123	83	3.106	5.823	2.1
HIV-1 O (MVP)	43.744	23.208	30.4	3.693	1.356	2.78	89.254	45.057	35.4	6.264	2.954	1.67
HT DNA	0.73	0.634	1	0.628	0.522	1	0.533	0.472	1	1.564	0.713	1
PTGS2
	siCtrl			siTRIM5			siCtrl cGAS KO			siTRIM5 cGAS KO
HIV-1 M (R9)	0.785	0.548	1	2.866	2.081	1	0.304	0.412	1	2.022	1.159	1
HIV-2 (ROD)	33.609	27.084	23.46	1.102	4.53	3.89	11.072	28.436	17.89	3.095	1	1
HIV-1 O (MVP)	17.913	32.952	25.98	6.284	2.099	2.14	20.311	11.202	18.9	3.183	2.649	1
HT DNA	1.882	2.013	1	0.203	0.148	1	0.413	0.56	1	0.862	0.494	1
