# Supplementary material for: Evasion of cGAS and TRIM5 defines pandemic HIV
Source: Nat Microbiol. 2022 Oct 26;7(11):1762–76. doi: 10.1038/s41564-022-01247-0 (PMC9613477; doi:10.1038/s41564-022-01247-0)
Supplement: Source Data Fig. 3 — Raw data supporting graphs. [file 41564_2022_1247_MOESM6_ESM.xlsx]

## Sheet: Fig 3a
	HIV-1 M (R9)			HIV-2 (ROD)			HIV-1 O (MVP)
CXCL10	3.52	2.55	1	16.049	19.1	8.143	20.804	3.37	5
IFIT1	1.799	0.33	1.273	3.501	1.036	1.062	2.771	1.2	2.3
IFIT2	1.786	0.875	1.875	3.283	2.968	0.843	1.923	4.251	0.87
IL-8	1.129	1.648	3	24.152	23.465	13.088	38.603	10.557	12.117
IL-1β	0.901	2.042	1	13.007	7.615	11.148	16.761	12.886	8.5
PTGS2	1.679	1.937	0.738	3.312	4.239	8.482	18.883	5.93	12.519

## Sheet: Fig 3b
% of normalized infection
HIV-1 M (R9) VLP
U RT (VLP)	HIV-1 M (R9)			HIV-2 (ROD)			HIV-1 O (MVP)
-	100	100	100	100	100	100	100	100	100
0.6	92.6277	86.6094	85.98	84.3285	86.1588	87.5	78.8963	69.9356	75.9
0.2	100.172	101.631	99.8	98.7066	97.9828	96.57	97.6504	97.7682	99.35
0.06	97.6719	97.1888	100.98	97.9522	96.1159	98.76	96.9174	99.3777	99.2
0.02	100.453	97.7039	100.31	97.4132	99.8927	100.78	99.8707	99.0773	100.54
HIV-1 O (MVP) VLP
U RT (VLP)	HIV-1 M (R9)			HIV-2 (ROD)			HIV-1 O (MVP)
-	100	100	100	100	100	100	100	100	100
0.6	99.5928	108.028	100.3	72.0186	64.6015	62.3	60.9366	57.0681	56.89
0.2	109.255	105.48	103.45	101.094	107.574	100.3	97.4695	92.2629	95.67
0.06	112.286	113.217	104.5	116.099	119.058	109.4	118.935	108.848	102.4
0.02	99.5928	93.4846	100.5	119.552	110.686	105.67	111.955	123.647	106.78
HIV-2 (ROD) VLP
U RT (VLP)	HIV-1 M (R9)			HIV-2 (ROD)			HIV-1 O (MVP)
-	100	100	100	100	100	100	100	100	100
0.6	80.1925	90.2165	89.45	35.6856	34.6832	31.25	26.263	27.3055	25.67
0.2	101.043	100.401	100.65	78.0273	88.0112	81.45	62.2694	63.4322	65.46
0.06	109.302	109.904	100.67	95.3889	94.186	96.78	90.4571	84.2422	87.86
0.02	96.9126	103.208	100.45	96.672	96.4715	98.76	83.32	85.2446	86.78
