# Supplementary material for: Evasion of cGAS and TRIM5 defines pandemic HIV
Source: Nat Microbiol. 2022 Oct 26;7(11):1762–76. doi: 10.1038/s41564-022-01247-0 (PMC9613477; doi:10.1038/s41564-022-01247-0)
Supplement: Source Data Fig. 4 — Raw data supporting graphs. [file 41564_2022_1247_MOESM7_ESM.xlsx]

## Sheet: Fig 4a
HIV-1 M (O CA)
Days p.i	cAb			IFNAR Ab
2	90	30	45	215	259	250
4	120	28	70	223	394	337
6	74	50	100	449	406	450
8	115	102	120	578	751	789
10	115	39	134	814	814	900
13	279	153	176	1234	1030	1289
HIV-1 M (HIV-2 CA)
Days p.i	cAb			IFNAR Ab
2	85	47	56	99	326	256
4	44	15	49	133	449	498
6	73	22	65	327	500	512
8	50	46	60	344	617	678
10	67	58	78	464	977	998
13	310	167	187	1560	1410	1509

## Sheet: Fig 4i
	WT+IP6			WT			Q50Y+IP6			Q50Y
0.1	100		0.1	100		0.3	100		0.3	100
0.1	99.6933		0.1	99.1736		0.3	99.7033		0.3	99.6528
0.5	99.3865		0.2	98.6226		1	99.1098		0.6	98.9583
0.8	99.0798		0.3	98.0716		1.3	98.5163		0.7	97.9167
0.9	98.773		0.4	97.2452		1.6	98.2196		0.8	95.4861
1.4	98.4663		0.5	96.6942		1.7	97.9228		0.9	95.1389
1.5	98.1595		0.6	95.8678		2.1	97.0326		1	94.4444
2.2	97.8528		0.7	95.0413		2.2	96.7359		1.1	93.4028
2.3	97.546		0.8	94.7658		2.5	96.4392		1.2	91.3194
3.7	97.2393		0.9	93.6639		2.6	95.549		1.3	90.625
3.8	96.9325		1	93.3884		2.9	95.2522		1.4	90.2778
4.2	96.6258		1.1	93.1129		3	94.6588		1.5	89.2361
4.3	96.319		1.2	92.8375		3.1	94.362		1.6	88.5417
4.9	95.7055		1.3	91.7355		3.2	94.0653		1.7	86.1111
5.4	95.3988		1.4	90.9091		3.3	93.4718		1.8	85.4167
5.9	95.092		1.5	90.3581		3.4	93.1751		1.9	84.7222
6.1	94.4785		1.6	89.5317		3.6	92.5816		2	84.375
6.6	94.1718		1.7	89.2562		3.7	92.2849		2.1	83.6806
7	93.5583		1.8	88.1543		3.9	91.6914		2.2	81.5972
7.2	93.2515		1.9	87.3278		4	91.0979		2.3	81.25
7.5	92.9448		2	86.5014		4.2	90.8012		2.4	80.2083
7.7	92.638		2.1	86.2259		4.5	90.5045		2.5	79.5139
7.9	92.3313		2.2	85.6749		4.6	90.2077		2.7	79.1667
8.1	92.0245		2.3	85.124		4.7	89.6142		2.8	78.4722
8.2	91.7178		2.4	84.022		4.8	89.0208		2.9	78.125
8.4	91.1043		2.5	83.7466		4.9	88.4273		3	77.7778
8.6	90.4908		2.6	82.9201		5	88.1306		3.1	77.0833
9.4	90.184		2.7	82.6446		5.1	87.8338		3.2	76.3889
9.7	89.8773		2.9	82.3691		5.2	87.5371		3.3	75.3472
9.8	89.5706		3	80.7163		5.3	87.2404		3.5	73.9583
10.2	89.2638		3.1	80.1653		5.4	86.9436		3.6	73.6111
10.4	88.6503		3.2	79.3388		5.5	86.6469		3.7	72.2222
10.8	88.3436		3.4	78.5124		6.2	86.3501		3.8	71.1806
11.8	88.0368		3.5	77.4105		6.3	85.7567		3.9	70.8333
12.3	87.7301		3.7	77.135		6.4	85.4599		4	70.4861
12.5	87.4233		3.8	75.7576		6.5	84.8665		4.1	69.7917
13	87.1166		3.9	74.3802		6.6	84.5697		4.2	69.4444
13.1	86.8098		4	73.0028		6.9	83.9763		4.3	68.4028
13.3	86.5031		4.1	72.4518		7.2	83.6795		4.4	68.0556
13.4	86.1963		4.2	72.1763		7.4	83.3828		4.5	67.3611
14.6	85.8896		4.3	71.9008		7.5	82.7893		4.7	66.6667
14.9	85.5828		4.4	71.3499		7.9	81.8991		4.9	65.9722
15.2	85.2761		4.5	70.7989		8.1	81.6024		5	64.9306
15.8	84.9693		4.6	70.5234		8.3	81.3056		5.1	63.8889
16.6	84.6626		4.7	70.2479		8.4	81.0089		5.3	62.8472
17.2	84.3558		4.8	69.697		8.7	80.7122		5.4	62.5
17.4	84.0491		4.9	68.8705		8.8	80.4154		5.7	61.8056
17.7	83.4356		5	68.595		8.9	80.1187		6	61.1111
18.1	83.1288		5.1	68.0441		9.2	79.822		6.1	60.0694
18.2	82.8221		5.2	67.4931		9.4	79.5252		6.2	59.7222
19.3	82.5153		5.3	66.6667		10.4	78.9318		6.3	58.6806
23.2	82.2086		5.4	65.8402		11.2	78.635		6.4	57.6389
24	81.9018		5.5	65.5647		11.8	78.3383		6.5	57.2917
			5.6	64.1873		12.1	78.0415		6.6	56.9444
			5.7	63.6364		12.2	77.4481		7	56.5972
			5.8	62.5344		12.5	77.1513		7.1	56.25
			5.9	61.9835		13.2	76.8546		7.3	55.5556
			6	61.4325		13.7	76.5579		7.5	54.5139
			6.2	60.3306		14.7	76.2611		7.6	54.1667
			6.3	60.0551		15	75.9644		7.8	53.8194
			6.5	59.7796		16.5	75.6677		7.9	53.4722
			6.6	59.2287		17.9	75.3709		8.1	52.7778
			6.7	58.9532		24.5	75.0742		8.2	51.7361
			7	58.6777					8.4	51.3889
			7.1	58.4022					8.5	51.0417
			7.2	58.1267					8.7	50
			7.3	57.8512					9	49.6528
			7.4	57.5758					9.1	48.9583
			7.5	57.3003					9.2	48.6111
			7.7	56.7493					9.3	47.9167
			7.8	56.4738					9.4	47.5694
			7.9	55.9229					9.7	47.2222
			8.1	55.6474					9.8	46.5278
			8.2	53.9945					9.9	45.8333
			8.3	53.4435					10.1	45.1389
			8.4	52.8926					10.3	44.7917
			8.5	52.3416					10.5	44.4444
			8.8	52.0661					10.7	44.0972
			9	51.7906					10.8	43.75
			9.1	51.5152					10.9	43.0556
			9.2	50.9642					11	42.7083
			9.3	50.1377					11.5	42.3611
			9.5	49.8623					11.8	41.6667
			9.7	48.7603					12.2	41.3194
			9.8	48.4848					12.5	40.625
			9.9	47.9339					12.9	40.2778
			10	47.3829					13.3	39.9306
			10.1	46.5565					13.7	39.5833
			10.2	46.0055					13.9	38.8889
			10.3	45.73					14.2	38.5417
			10.7	45.4545					14.6	38.1944
			10.8	44.3526					14.8	37.8472
			10.9	44.0771					15.3	37.1528
			11.1	43.8017					15.6	36.8056
			11.2	43.5262					15.7	36.4583
			11.3	42.9752					16.4	36.1111
			11.4	42.6997					16.5	35.7639
			11.6	42.4242					16.7	35.4167
			12.1	42.1488					17.4	35.0694
			12.7	41.8733					18	34.7222
			12.9	41.3223					18.7	34.375
			13	41.0468					19.7	34.0278
			13.1	40.7713					19.8	33.6806
			13.2	40.4959					20.3	33.3333
			13.4	40.2204					21.2	32.9861
			13.7	39.9449					21.8	32.6389
			13.8	39.1185					21.9	32.2917
			14.1	38.0165					22.2	31.9444
			14.3	37.4656					24.9	31.5972
			14.4	37.1901					25.7	31.25
			14.7	36.6391
			14.8	36.3636
			14.9	36.0882
			15	35.8127
			15.1	35.5372
			15.2	34.4353
			15.5	34.1598
			15.6	33.3333
			15.7	32.7824
			15.8	32.2314
			16.1	31.9559
			16.3	31.6804
			16.7	31.405
			17	31.1295
			17.3	30.5785
			17.4	30.303
			17.5	30.0275
			17.7	29.7521
			17.8	29.4766
			17.9	29.2011
			18.1	28.9256
			18.5	28.3747
			18.7	28.0992
			19	27.5482
			19.2	27.2727
			19.7	26.9972
			19.9	26.7218
			20.2	26.4463
			20.3	26.1708
			21	25.8953
			21.3	25.6198
			21.4	25.3444
			21.9	25.0689
			23.3	24.5179
			23.5	24.2424
			23.8	23.9669
			24.2	23.6915
