# Supplementary material for: Evasion of cGAS and TRIM5 defines pandemic HIV
Source: Nat Microbiol. 2022 Oct 26;7(11):1762–76. doi: 10.1038/s41564-022-01247-0 (PMC9613477; doi:10.1038/s41564-022-01247-0)
Supplement: Source Data Fig. 5 — Raw data supporting graphs. [file 41564_2022_1247_MOESM8_ESM.xlsx]

## Sheet: Fig 5c
% Infection HIV-1 (M) in MDM
	WT			Q50Y 120R
	19.94	10.68	20.98	12.53	7.66	19.56
