# Supplementary material for: Evasion of cGAS and TRIM5 defines pandemic HIV
Source: Nat Microbiol. 2022 Oct 26;7(11):1762–76. doi: 10.1038/s41564-022-01247-0 (PMC9613477; doi:10.1038/s41564-022-01247-0)
Supplement: Source Data Fig. 6 — Raw data supporting graphs. [file 41564_2022_1247_MOESM9_ESM.xlsx]

## Sheet: Fig 6 a
HIV-1 (M) WT
Days p.i.	cAb			IFNAR Ab
2	805	418	330	624	888	1402
4	2514	597	818	1398	1191	1521
6	2589	1099	946	1341	1653	1769
8	2984	1237	1574	2494	1985	1756
10	3415	1681	2152	2493	2777	2425
14	3530	2662	3295	3729	3131	3380
HIV-1 (M) Q50Y 120R
Days p.i.	cAb			IFNAR Ab
2	26	61	79	378	98	49
4	25	50	44	193	49	193
6	45	28	41	472	393	239
8	31	62	61	683	860	275
10	54	61	57	950	1268	399
13	167	241	174	965	1375	920

## Sheet: Fig 6b
Fold induction over mock
	siCtrl			sicGAS
IFIT1	44.956	12.247	6.86	4.3	2.568	1.596
IFIT2	52.655	11.791	3.091	10.2	1.163	2.373
CXCL10	171.432	49.876	14.877	23	3.445	1.824
	siCtrl			sicGAS
IL-8	7.466	213.851	23.702	12.717	200.181	11.169
IL-1β	25.073	18.797	122.405	35.124	11.996	175.062
PTGS2	94.058	5.314	11.809	52.695	14.051	60.325

## Sheet: Fig 6c
Fold induction over mock
	siCtrl			siTRIM5
IFIT1	12.247	44.956	6.86	3.705	20.459	4.083
IFIT2	52.655	3.091	11.791	10.11	2.492	9.831
CXCL10	371.432	9.876	14.877	235	4.19	12.766
	siCtrl			siTRIM5
IL-8	37.466	114.923	23.702	2.431	13.851	2.717
IL-1β	25.073	8.797	56.422	1.512	1.831	18.405
PTGS2	179.05	15.314	11.809	35.65	3.154	2.061

## Sheet: Fig 6d
Fold induction over mock
	NT-KO siCtrl			NT-KO siTRIM5			cGAS KO siCtrl			cGAS KO siTRIM5
CXCL10	12.722	4.03	7.491	10.1	12.917	3.078	3.078	1.853	1	1.447	1.016	1
IFIT2	12.071	4.079	4.585	10.945	8.755	7.618	0.67	0.805	1	0.863	0.709	1
IFIT1	9.335	21.368	13.046	10.459	17.587	15.822	1.013	1.041	1	1.139	0.81	1
	NT-KO siCtrl			NT-KO siTRIM5			cGAS KO siCtrl			cGAS KO siTRIM5
IL-1 beta	86.328	23.655	41.72	3.093	1.976	1.719	26.34	51.267	89.013	1.632	1.268	1
IL-8	92.662	23.377	81.456	3.765	2.556	2.91	62.32	51.83	224.437	4.966	2.263	2
PTGS2	118.891	155.635	67.459	1.902	2.325	1.045	12.785	87.022	113.156	1.466	0.84	1

## Sheet: Fig 6e
VLPs fold induction vs mock
CXCL10	4.349	22.549	16.148
IFIT1	2.649	3.791	1.014
IFIT2	1.492	4.072	2.496
IL-8	10.215	13.518	34.012
IL-1β	54.856	12.167	38.776
PTGS2	3.786	9.325	10.444
