# Supplementary material for: Evasion of cGAS and TRIM5 defines pandemic HIV
Source: Nat Microbiol. 2022 Oct 26;7(11):1762–76. doi: 10.1038/s41564-022-01247-0 (PMC9613477; doi:10.1038/s41564-022-01247-0)
Supplement: Source Data Extended Data Fig. 1 — Raw data supporting graphs. [file 41564_2022_1247_MOESM10_ESM.xlsx]

## Sheet: Ext Data 1 a
HIV-1 (M) NL4.3 BalEnv
cAb			IFN Ab
760209	1137530	1118609	726817	801391	1446956
HIV-2
ROD10
cAb			IFN Ab
23791.3	16208.7	23373.9	41808.7	75269.6	133009
pST-sbx
cAb			IFN Ab
6678.26	10017.4	7930.44	34434.8	39443.5	78330.4
pJK7312A
cAb			IFN Ab
5008.7	6608.7	14052.2	27652.2	53356.5	40487
HIV-1 (O)
RBF206
cAb			IFN Ab
11965.2	11200	19756.5	42504.3	73739.1	141913
RBF120
35721.7	22330.4	67200	76243.5	87513.1	146922

## Sheet: Ext Data 1c
Reporter Fold induction
IRF reporter
10^8 genome copies	HIV-1 M (LAI)			HIV-1 M (R9)			HIV-2 (ROD10)			HIV-1 O (MVP)
4	8.23073	3.91449	3.21	4.1913	5.15745	3.45	85.3308	63.4173	75.68	20.0336	13.988	15.375
2	3.21728	2.16404	1.45	3.12169	3.17202	2.35	34.9756	24.7486	30.4589	5.28066	6.7032	5.987
1	1.42948	1.7608	1.24	1.01536	2.22174	1.435	6.32665	6.67712	5.3173	2.48029	1.15745	2.796

## Sheet: Ext Data 1d
Reporter Fold induction
NF-kB reporter
10^8 genome copies	HIV-1 M (LAI)			HIV-1 M (R9)			HIV-2 (ROD)			HIV-1 O (MVP)
4	1.90328	3.23182	1.57	2.19973	3.35076	2.98	14.6179	17.0508	16.98	7.68871	12.2864	11.287
2	1.46173	2.20455	2.35	1.73013	0.968182	1.356	7.12291	9.91136	8.5234	5.42953	6.32121	5.098
1	1.18671	1.37197	1.76	1.39679	0.78	1.31	3.61189	4.1053	4.098	3.63394	3.13939	2.9908

## Sheet: Ext Data 1 e
Time (h)	HIV-1 (M) R9				HIV-1 O (MVP)
1	18.3864	15.3381	13.2788	76.3596	85.3737	82.0578	77.3666	393.901
3	51.3594	67.6983	149.127	255.742	157.273	198.103	892.942	286.831
6	1860.8	1919.18	4331.36	4157.08	1285.13	1044.26	3126.1	5079.22
9	5486.9	5046.05	5715.74	3987.26	3584.52	3885.25	6312.39	3994.64
20	13352.8	37541.7	18174.9	5114.76	20447.4	81220.6	17865.7	2472.14

## Sheet: Ext Data 1 f
Time (h)	HIV-1 (M) LAI				HIV-2 (ROD)
1	3951.44	11085.6	3340.97	7319.59	2444.61	1657.09	4480.51	5336.67
3	6665.18	14199.8	6456	15692.7	2337.27	2953.93	11268.7	19286.7
6	22392.1	35230.8	13164	33239.9	4983.67	5685.55	13412.6	22482.2
9	67342	40895.9	68057	77572.2	15019.6	12534.4	80773.7	43531
20	176421	76516.2	143770	238140	25170.9	18555.1	112935	36727.6

## Sheet: Ext Data 1 g
% of infected cells
HIV-1 M (R9)				HIV-1 O (MVP)				HIV-1 M (LAI)				HIV-2 (ROD)
44.59	43.2	33.2	31.65	18	22	16.13	15.1	32.18	41.79	38.51	56	12.51	6.15	13

## Sheet: Ext Data 1h
Copy number per infected cell
HIV-1 M (R9)				HIV-1 O (MVP)				HIV-1 M (LAI)				HIV-2 (ROD)
0.93997	2.68745	0.435812	1.25	4.60934	4.2131	5.23461	8.68965	1.4684	2.48129	1.47484	3.00912	71.2421	52.5172	24.7992	8.06499
