# Supplementary material for: Evasion of cGAS and TRIM5 defines pandemic HIV
Source: Nat Microbiol. 2022 Oct 26;7(11):1762–76. doi: 10.1038/s41564-022-01247-0 (PMC9613477; doi:10.1038/s41564-022-01247-0)
Supplement: Source Data Extended Data Fig. 2 — Raw data supporting graphs. [file 41564_2022_1247_MOESM11_ESM.xlsx]

## Sheet: Ext Data 2a
Expression levels vs NT-KO siCtrl
NT-KO siCtrl			NT-KO siTRIM5			cGAS KO siCtrl			cGAS KO siTRIM5
1	1	1	0.362	0.377	0.298	0.505	0.589	0.601	0.131	0.234	0.167

## Sheet: Ext Data 2b
% of infection
Days p.i	HIV-1 (M) NL4.3
1	26.07	4.38
2	56.88	45.28
3	57.44	53.76
4	41.07	63
HIV-2
Days p.i	ROD10
1	3.14	12.09
2	15.48	59.27
3	17.85	78
4	16.81	74.38
5	4.7	50.9
Days p.i	pJK7312S
1	0.7	3.84
2	2.08	12.14
3	4.46	12.33
4	7.14	11.24
5	6.15	4.56
Days p.i	pST-1sbx
1	1.41	2.4
2	5.66	5.04
3	9.44	6.14
4	8.32	19.98
5	4.1	6.78
HIV-1 (O)
Days p.i	RBF206
1	1.41	2.35
2	4.17	4.05
3	5.65	8.01
4	8.87	15.08
5	27.42	23.97
Days p.i	RBF120
1	0.77	1.24
2	2.9	5.38
3	7.87	22.27
4	12.88	23.55
5	21.1	11.28

## Sheet: Ext Data 2c
% Infection
	NT KO		MAVS KO
HIV-1 M (R9)	86.9	79.06	94.76	71.82
HIV-2 (ROD)	24.22	20.22	20.64	39.04
HIV-1 O (MVP)	80.3	59.06	81.3	71.82

## Sheet: Ext data 2d
Fold induction over mock
	NT KO		MAVS KO
HIV-1 M (R9)	3.27732	1.34	1.83598	1.54
HIV-2 (ROD)	49.6065	30.2	24.1914	36.2
HIV-1 O (MVP)	10.4344	7.65	10.4394	5.32
poly I:C	57.3054	118.639	2.05377	1.18443

## Sheet: Ext Data 2e
IFIT2
	NT KO		MAVS KO
HIV-1 M (R9)	0.324	0.637	1.225	0.835
HIV-2 (ROD)	23.596	10.5	30.49	15.33
HIV-1 O (MVP)	3.397	6.673	3.15	4.892
poly I:C	21.062	32.442	0.666	1.636
CXCL10
	NT KO		MAVS KO
HIV-1 M (R9)	2.129	4.701	7.756	6.429
HIV-2 (ROD)	184.761	208.43	48.93	93.496
HIV-1 O (MVP)	24.011	53.009	31.119	25.792
poly I:C	598.297	653.163	2.503	1.146
IL-8
	NT KO		MAVS KO
HIV-1 M (R9)	3.49	7.244	8.776	4.109
HIV-2 (ROD)	293.198	25.134	132.085	124.72
HIV-1 O (MVP)	31.905	66.227	137.857	139.451
poly I:C	0.547	1.609	1.276	0.923
IL-1 beta
	NT KO		MAVS KO
HIV-1 M (R9)	1.894	1.962	2.418	2.129
HIV-2 (ROD)	13.596	10.793	15.049	20.773
HIV-1 O (MVP)	11.786	8.98	10.359	9.119
poly I:C	1.439	0.31	1.138	0.404
