# Supplementary material for: Evasion of cGAS and TRIM5 defines pandemic HIV
Source: Nat Microbiol. 2022 Oct 26;7(11):1762–76. doi: 10.1038/s41564-022-01247-0 (PMC9613477; doi:10.1038/s41564-022-01247-0)
Supplement: Source Data Extended Data Fig. 3 — Raw data supporting graphs. [file 41564_2022_1247_MOESM13_ESM.xlsx]

## Sheet: Ext Data 3a
Fold expression vs ctrl vector
Ctrl vector	TREX vector
1	25.65

## Sheet: Ext Data 3b
Fold induction vs mock
		Ctrl vector				TREX vector
HIV-2 (ROD)	CXCL10	4.63948	3.0547	13.99	13.193	1.38013	1.74402	2.074	1.443
	MxA	31.5397	43.1723	4.43905	10.15	10.0861	12.3392	2.2118	5.45
	IFIT2	5.94831	7.60125	8.81502	20.17	0.974487	0.912459	2.88671	2.86
HIV-1 M (LAI)	CXCL10	1.87482	1.02	0.905679	1.614	1.3757	1.87123	1.7213	1.115
	MxA	2.91484	3.0536	0.787218	1.017	1.55965	1.46168	1.46753	0.281
	IFIT2	0.946894	0.852039	0.796	2.051	1.12512	0.687447	1.17414	1.134

## Sheet: Ext Data 3c
Fold induction vs mock
		Ctrl vector				TREX vector
HIV-1 O (MVP)	CXCL10	4.63948	3.0547	5.3	10.193	1.38013	1.74402	1.074	1.443
	MxA	3.53974	4.2	4.43905	5.15	1.08613	2.33917	2.2118	1.45
	IFIT2	5.94831	6.60125	8.81502	10.17	0.974487	1.91246	1.88671	2.86
HIV-1 M (R9)	CXCL10	2.91484	3.0536	0.787218	1.017	1.3757	1.01234	1.0213	1.115
	MxA	1.91484	1.0536	0.787218	1.017	1.55965	0.461681	1.46753	0.281
	IFIT2	1.94689	0.852039	0.796	2.051	1.12512	1.68745	1.17414	1.134

## Sheet: Ext Data 3d
	% of infection
		Ctrl vector				TREX vector
	HIV-2 (ROD)	15.06	11.41	20.8	17	3.75	6.73	10	7.9
	HIV-1 M (LAI)	34.28	25.88	30.9	24.6	34.28	22.88	31.9	26.5

## Sheet: Ext Data 3e
% of infection
	Ctrl vector				TREX vector
HIV-1 O (MVP)	43.24	27.3	30	25	42.13	25.2	28	24.6
HIV-1 M (R9)	48.76	25.2	47.6	27.8	28.5	44.82	45.6	28.9
