# Supplementary material for: Evasion of cGAS and TRIM5 defines pandemic HIV
Source: Nat Microbiol. 2022 Oct 26;7(11):1762–76. doi: 10.1038/s41564-022-01247-0 (PMC9613477; doi:10.1038/s41564-022-01247-0)
Supplement: Source Data Extended Data Fig. 4 — Raw data supporting graphs. [file 41564_2022_1247_MOESM14_ESM.xlsx]

## Sheet: Ext Data 4a
Reporter fold induction at 24h
U RT (VLP)	HIV-1 M (R9) VLP		HIV-2 (ROD) VLP		HIV-1 O (MVP) VLP
0.6	1.53448	3.71856	18.0862	6.78	12.3159	8
0.2	1.53448	1.60111	11.3448	3.59335	6.24654	4.77586
0.06	1.08621	1.17285	4.56897	1.89917	2.90914	1.41379
0.02	1.02	0.4	1.23	1.26537	1.22881	1
Reporter fold induction at 72h
U RT (VLP)	HIV-1 M (R9) VLP		HIV-2 (ROD) VLP		HIV-1 O (MVP) VLP
0.6	2.69751	3.00769	15.646	18	14.8132	10.4788
0.2	1.19858	1.34359	5.93796	7.11317	8.16251	4.36157
0.06	0.709609	1.30641	3.84019	4.22135	5.90155	2.23416
0.02	1.12308	1.49615	1.45	2.0548	1.91504	0.864057

## Sheet: Ext Data 4b
IL1 beta secretion (pg/mL)
mock	0	0	0	0
HIV-1 M (R9)	50.4729	23.4	0	0
HIV-2 (ROD)	74.512	246.24	127.644	100.56
HIV-1 O (MVP)	88.8177	94.2138	296.498	196.819

## Sheet: Ext Data 4c
Fold induction over mock - IRF reporter
Time (h)	IFN beta				IL-1 beta
3	9.85932	10.5533	10.5413	19.427	3.12736	3.02414	2.97173	2.41378
6	34.9896	44.4669	23.3484	38.8687	6.37265	5.25834	6.16176	5.67952
10	78.7092	76.5846	60.1059	52.5167	8.94808	23.6842	6.27437	9.41699
24	222.045	202.506	150.774	176.398	29.7734	16.3037	14.0374	13.6419

## Sheet: Ext Data 4d
% of infection
IFN treatment
Time (h)	HIV-1 M (R9) VLP			HIV-1 M (LAI)			HIV-2 (ROD) VLP			HIV-1 O (MVP) VLP
-24	4.87	6.03	5.67	2.15	2.7	1.98	0.03	0.09	0.04	0.16	0.21	0.17
-10	6.69	6.57	7.03	6.46	6.15	5.98	0.2	0.03	0.15	0.57	0.29	0.45
-6	5.08	4.83	5.16	9.25	10.24	8.95	0.12	0.29	0.17	0.5	0.47	0.51
-3	11.55	7.12	8.54	19.37	20.14	21.03	0.57	0.59	0.54	1.12	1.07	1.35
0	8.74	7.45	8.91	22.65	22.79	23.46	1.26	2.09	1.5	2.17	1.26	2.11
3	17.96	18.99	17.56	31.76	33.44	32.46	3.34	3.93	4.04	3.89	3.92	4.01
6	21.15	20.95	22.35	23.02	20.47	22.67	7.16	8.03	8.26	5.85	7.2	6.78
10	25.91	25.85	26.78	28.09	29.72	27.9	13.95	14.14	12.96	8.49	9.53	9.01
24	31.11	30.17	29.56	25.7	25.58	27.65	28.97	27.88	29.01	18.75	18.21	19.24
IL-1 beta treatment
Time (h)	HIV-1 M (R9) VLP			HIV-1 M (LAI)			HIV-2 (ROD) VLP			HIV-1 O (MVP) VLP
-24	27.18	25.9	26.87	37.46	38.15	38.9	0.99	0.89	0.8	1.24	2.66	1.13
-10	19.21	18.04	18.56	43.56	49.26	45.67	1.08	1.17	1.34	1.56	1.48	1.9
-6	18.77	20.53	19.87	33.87	38.93	35.46	2.99	3.9	2.36	2.33	2.72	3.09
-3	27.44	33.18	28.65	34.23	34.75	36.57	6.54	6.36	5.98	6.06	5.58	5.9
0	25.59	33.45	27.9	34.38	33.54	35.46	7.16	6.19	7.24	7.64	5.26	6.38
3	27.87	25.83	26.57	28.95	28.95	30.98	6.45	5.51	6.48	5.73	6.22	7.01
6	27.33	25.22	29.43	22.19	20.67	25.46	10.22	10.54	11.38	9.22	8.48	9.7
10	34.12	28.23	32.45	20.86	24.09	23.46	17.28	18.83	16.36	11.45	11.35	12.07
24	32.97	33.31	35.43	29.56	26.19	28.79	35.03	34.05	33.89	20.6	19.68	21.9

## Sheet: Ext Data 4e
HIV-1 (M) R9
10^8 genome copies	siCtrl		siTRIM5
3	25.5	15	32.37	17
1	12.64	7.14	19.85	7.48
0.3	6.77	3.41	4.49	1.87
HIV-2 (ROD)
10^8 genome copies	siCtrl		siTRIM5
3	21.92	20.34	28.79	30.1
1	8.79	10.5	33.64	25.2
0.3	3.33	3.32	2.94	10.2
HIV-1 O (MVP)
10^8 genome copies	siCtrl		siTRIM5
3	14.38	17.2	36.54	29.2
1	10.44	6.51	23.24	9.34
0.3	6.64	4.13	15.48	11.53
