# Supplementary material for: Evasion of cGAS and TRIM5 defines pandemic HIV
Source: Nat Microbiol. 2022 Oct 26;7(11):1762–76. doi: 10.1038/s41564-022-01247-0 (PMC9613477; doi:10.1038/s41564-022-01247-0)
Supplement: Source Data Extended Data Fig. 5 — Raw data supporting graphs. [file 41564_2022_1247_MOESM15_ESM.xlsx]

## Sheet: Ext Data 5a
% of infection
Days p.i	HIV-1 M (O CA)
1	26.07	9.92
2	56.88	22.01
3	57.44	24.58
4	41.07	15.21
Days p.i	HIV-1 M (HIV-2 CA)
1	18.89	7.44
2	43.1	25.22
3	41.47	44.32
4	30.17	50.92

## Sheet: Ext Data 5b
[Protein] (nM)	HIV O-group				HIV O-group +4mM DTT				HIV M-group				HIV M-group +4mM DTT
0	0.0363	0.0346	0.0389	0.0365					0.0385	0.0382	0.0379	0.0385
1.39889	0.0386	0.0354	0.0386	0.0369					0.0381	0.0404	0.0371	0.0383
2.79592	0.0394	0.036	0.0367	0.0347					0.0382	0.0401	0.0381	0.0403
4.19109	0.0385	0.0375	0.0377	0.0376					0.0409	0.0397	0.0412	0.04
6.97587	0.042	0.0487	0.0409	0.041					0.0462	0.044	0.0449	0.0441
9.75326	0.0462	0.046	0.0439	0.0488					0.0526	0.0519	0.053	0.0515
13.9055	0.0699	0.0672	0.0689	0.0739					0.0696	0.0676	0.0676	0.0661
18.0414	0.0934	0.0934	0.0903	0.0924					0.083	0.0841	0.0867	0.082
22.1608	0.1178	0.117	0.1158	0.1157					0.0983	0.0956	0.0968	0.0965
26.264	0.1335	0.1319	0.1346	0.132					0.1087	0.1118	0.1089	0.108
30.351	0.1504	0.1489	0.1497	0.1477					0.1193	0.1191	0.1198	0.1198
35.7754	0.1692	0.1678	0.1678	0.1677					0.1317	0.1321	0.1316	0.1314
41.1713	0.1817	0.1808	0.1829	0.1841					0.143	0.1443	0.1443	0.1429
47.8768	0.1968	0.1971	0.1968	0.1948					0.1555	0.1584	0.158	0.1557
54.5386	0.2044	0.206	0.2061	0.2056					0.1693	0.17	0.1672	0.1716
67.7335	0.2183	0.2194	0.2187	0.2198					0.1858	0.1889	0.1883	0.1881
80.7591	0.2262	0.2255	0.2271	0.2265					0.2028	0.2013	0.2033	0.2004
106.316	0.2377	0.2361	0.235	0.2369					0.2238	0.2224	0.2211	0.2198
131.234	0.2416	0.2416	0.2418	0.2435					0.2348	0.2314	0.2307	0.2326
183.269	0.2473	0.2445	0.2505	0.2507					0.2499	0.2498	0.2486	0.2485
260.837	0.2567	0.2553	0.2561	0.2569					0.2626	0.2641	0.2631	0.2636
388.84	0.2645	0.2598	0.2685	0.2633					0.276	0.2788	0.2745	0.2755
640.164	0.27	0.2706	0.2711	0.2738					0.2898	0.2879	0.2884	0.2829
1005.86	0.2779	0.2793	0.2792	0.2797					0.2963	0.2971	0.2975	0.2965
1587.01	0.2907	0.2888	0.2884	0.2868					0.3058	0.3065	0.303	0.3035
2449.69	0.2971	0.2982	0.3028	0.2963	0.0413	0.044	0.0413	0.0402	0.3157	0.3143	0.3119	0.3138	0.0451	0.0443	0.0435	0.0468

## Sheet: Ext Data 5c
HIV-1 M (R9)
Capsid ratio WT:mutant	Copy number per 200ng DNA		IU/ng RT
6-0	552.653	600.236	32200	42200
2022-05-01	761.85	924.199	37200	32300
2022-04-02	429.468	397.473	18100	23500
2022-03-03	176.136	190.39	12100	9210
2022-02-04	36.8636	48.5733	1990	2340
2022-01-05	18.1684	11.5178	80	65
0-6	15.3357	21.2591	78.4	54
HIV-1 O (MVP)
Capsid ratio WT:mutant	Copy number per 200ng DNA		IU/ng RT
6-0	312.245	323.681	186	196
2022-05-01	380.082	401.406	205	220
2022-04-02	445.478	423.425	161	181
2022-03-03	383.027	350.245	223	231
2022-02-04	100.813	98.2076	183	194
2022-01-05	25.6564	27.3764	45.5	41.7
0-6	7.09516	5.25265	0.704	2
HIV-2 (ROD)
Capsid ratio WT:mutant	Copy number per 200ng DNA		IU/ng RT
6-0	176	181	186	196
2022-05-01	179	174	205	220
2022-04-02	306	301	161	181
2022-03-03	116	115	223	231
2022-02-04	11	11	183	194
2022-01-05	6	6	45.5	41.7
0-6	1	0	0.704	2

## Sheet: Ext Data 5e
	no IP6			100 uM IP6
0.3	100		0.1	100
0.3	99.7147		0.1	99.8336
0.4	99.572		0.2	99.6672
0.5	99.2867		0.3	99.3344
0.6	98.7161		0.4	99.1681
0.7	98.2882		0.5	98.5025
0.8	96.8616		0.6	98.0033
0.9	96.0057		0.7	97.3378
1	95.0071		0.8	97.1714
1.1	94.2939		0.9	96.6722
1.2	92.8673		1	95.8403
1.3	91.8688		1.1	94.8419
1.4	91.2981		1.2	94.3428
1.5	90.4422		1.3	93.3444
1.6	89.8716		1.4	92.5125
1.7	88.0171		1.5	92.3461
1.8	86.8759		1.6	92.0133
1.9	86.5906		1.7	91.6805
2	85.3067		1.8	91.1814
2.1	84.5934		1.9	90.6822
2.2	83.3096		2	90.0166
2.3	82.4536		2.1	89.0183
2.4	80.8845		2.2	88.6855
2.5	79.8859		2.3	87.8536
2.6	78.602		2.4	87.5208
2.7	78.174		2.5	86.6889
2.8	77.4608		2.6	85.8569
2.9	76.6049		2.7	85.5241
3	76.3195		2.8	85.1913
3.1	75.6063		2.9	85.025
3.2	74.893		3	84.3594
3.3	73.7518		3.1	83.8602
3.4	73.3238		3.2	83.1947
3.5	72.1826		3.3	82.5291
3.6	71.3267		3.4	82.1963
3.7	70.4708		3.5	81.8636
3.8	69.7575		3.6	81.5308
3.9	69.4722		3.7	81.198
4	69.0442		3.8	81.0316
4.1	68.4736		3.9	80.0333
4.2	67.903		4	79.5341
4.3	66.9044		4.1	79.3677
4.4	66.7618		4.2	79.0349
4.5	65.9058		4.3	78.8686
4.6	65.0499		4.5	78.5358
4.7	64.0514		4.6	77.8702
4.8	63.6234		4.7	77.371
4.9	62.9101		4.8	76.7055
5	61.9116		4.9	76.3727
5.1	61.1983		5	76.0399
5.2	60.913		5.1	75.8735
5.3	60.0571		5.2	75.5408
5.4	59.4864		5.3	74.8752
5.5	59.2011		5.4	74.5424
5.6	58.7732		5.5	74.376
5.7	58.0599		5.6	74.0433
5.8	57.632		5.7	73.8769
5.9	56.776		5.9	73.5441
6	56.0628		6.2	73.3777
6.1	55.4922		6.3	73.0449
6.2	55.3495		6.4	72.7121
6.3	54.6362		6.5	72.3794
6.4	54.2083		6.6	72.213
6.5	53.923		6.9	71.8802
6.6	53.495		7.1	71.7138
6.7	53.2097		7.2	71.5474
6.8	53.067		7.4	71.381
6.9	52.6391		7.5	71.0483
7	52.2111		7.7	70.8819
7.1	51.9258		7.9	70.3827
7.2	51.7832		8.1	69.8835
7.3	51.0699		8.3	69.5507
7.4	50.6419		8.4	69.3844
7.5	50.0713		8.7	69.218
7.6	49.786		8.8	68.8852
7.7	49.6434		8.9	68.7188
7.8	49.2154		9	68.5524
7.9	48.7874		9.1	68.386
8	48.2168		9.2	68.2196
8.1	47.6462		9.4	68.0532
8.2	47.2183		10.4	67.7205
8.3	46.7903		10.5	67.5541
8.4	46.6476		10.7	67.3877
8.5	46.3623		11.2	67.2213
8.6	46.077		11.3	67.0549
8.7	45.6491		11.7	66.8885
8.8	45.5064		11.8	66.7221
9	44.7932		12	66.5557
9.1	44.5078		12.1	66.0566
9.2	44.0799		12.2	65.391
9.3	43.6519		12.3	65.2246
9.4	43.3666		12.5	65.0582
9.5	42.9387		12.6	64.8918
9.6	42.6534		12.7	64.7255
9.7	41.9401		13	64.5591
9.8	41.2268		13.2	64.2263
9.9	40.9415		13.7	64.0599
10.1	40.2282		14.4	63.8935
10.2	39.9429		14.6	63.7271
10.3	39.515		14.7	63.5607
10.4	39.3723		15	63.3943
10.5	39.2297		16.1	63.0616
10.6	39.087		16.4	62.8952
10.7	38.9444		16.5	62.7288
10.8	38.5164		17.1	62.5624
10.9	38.2311		17.9	62.396
11	37.8031		18.8	62.2296
11.1	37.6605		18.9	62.0632
11.3	37.5178		19.4	61.8968
11.4	37.3752		20.4	61.7304
11.5	36.9472		22.7	61.5641
11.6	36.8046		23	61.3977
11.8	36.3766		24.5	61.2313
11.9	36.234
12.1	36.0913
12.2	35.806
12.3	35.6633
12.5	35.378
12.6	35.0927
12.7	34.9501
12.8	34.8074
12.9	34.6648
13	34.2368
13.2	33.9515
13.3	33.6662
13.4	33.0956
13.5	32.9529
13.6	32.6676
13.7	32.3823
13.8	32.097
13.9	31.8117
14	31.5264
14.2	31.3837
14.3	31.2411
14.6	30.9558
14.8	30.3852
15	29.9572
15.2	29.6719
15.3	29.1013
15.4	28.9586
15.5	28.816
15.6	28.6733
15.7	28.2454
15.9	27.9601
16.1	27.8174
16.2	27.6748
16.3	27.3894
16.4	27.2468
16.5	26.9615
16.6	26.8188
16.7	26.5335
16.8	26.3909
17	26.2482
17.1	25.8203
17.2	25.6776
17.3	25.535
17.4	25.3923
17.6	25.2496
17.9	25.107
18	24.8217
18.2	24.5364
18.4	24.2511
18.7	24.1084
18.8	23.9658
19.1	23.6805
19.6	23.5378
19.7	23.3951
19.8	22.9672
19.9	22.8245
20	22.6819
20.2	22.5392
20.3	22.3966
21	22.2539
21.2	21.9686
21.3	21.826
21.4	21.6833
21.6	21.5407
21.8	21.2553
21.9	21.1127
22.1	20.97
22.2	20.6847
22.3	20.5421
22.7	20.3994
22.8	20.2568
23.1	20.1141
23.2	19.9715
23.6	19.8288
24.3	19.6862
24.9	19.4009
25.7	19.2582
26.1	19.1155
26.4	18.9729
26.8	18.6876
26.9	18.5449
27	18.4023

## Sheet: Ext Data 5f
% of infection HIV-1 M
	WT			Q50Y
	19.94	10.68	20.98	3.26	1.68	5.42
