# Supplementary material for: Evasion of cGAS and TRIM5 defines pandemic HIV
Source: Nat Microbiol. 2022 Oct 26;7(11):1762–76. doi: 10.1038/s41564-022-01247-0 (PMC9613477; doi:10.1038/s41564-022-01247-0)
Supplement: Source Data Extended Data Fig. 7 — Raw data supporting graphs. [file 41564_2022_1247_MOESM16_ESM.xlsx]

## Sheet: Ext Data 7a
CXCL10 levels (pg/mL)
Mock			HIV-1 M (R9)			HIV-1 M Q50Y 120R
31.4593	29.366	62.0296	55.8551	186.488	43.3201	568.436	191.318	345
	HIV-1 M (R9)			HIV-1 M Q50Y 120R
CCL5	10.356	1.969	1.94	57.97	16.056	18.435
IFIT1	0.396	3.088	0.916	8.851	6.465	6.465
MxA	0.55	3.102	3.066	12.464	11.719	20.431

## Sheet: Ext Data 7b
IL-8 levels (ng/mL)
Mock			HIV-1 M (R9)			HIV-1 M Q50Y 120R
47.5036	19.3332	37.0808	117.038	42.7647	111.741	811.617	927.572	460.498
	HIV-1 M (R9)			HIV-1 M Q50Y 120R
IL-1β	2.791	1.9	0.78	31.392	43.574	17.824
PTGS2	4.746	5.804	1.23	108.365	24.51	69.612
SOD2	4.746	5.804	1.23	13.478	24.123	7.693

## Sheet: Ext Data 7c
% of infection HIV-1 M Q50Y 120R
NT-KO				MAVS KO
63.66	58	79	60.89	81.14	78.6	75.69	80.96

## Sheet: Ext Data 7d
Fold induction over mock
	NT-KO				MAVS KO
CXCL10	316.467	195.137	66.597	147.025	62.052	21.69	106.883	88.588
IFIT1	10.313	5.786	2.228	4.377	4.719	0.831	2.824	1.926
IL-8	615.471	361.25	41.4	85.936	186.467	74.105	584.219	590.975
IL-1β	81.209	35.67	13.833	45.78	14.231	32.468	28.582	46.89

## Sheet: Ext Data 7e
Fold induction vs mock - IRF reporter
	Ctrl vector				TREX vector
WT	1.80589	1.35511	2.08796	1.0358	1.30371	0.994388	0.970727	1.2252
Q50Y 120R	7.87292	6.20275	6.78592	5.97929	2.21801	1.13985	1.38605	1.4585

## Sheet: Ext Data 7f
% of infection
	Ctrl vector				TREX vector
WT	85.58	80.3	85.58	78.3	78.3	73.33	80.3	83.33
Q50Y 120R	56.78	69.26	72.44	56.48	46.18	42.26	68.1	51.18

## Sheet: Ext Data 7g
% of infection
HIV-1 M (R9)
Virus dose (uL)	siCtrl		siTRIM5
30	71.79	76.43	85.96	84.78
10	51.5	44.18	73.03	55.64
3	22.72	18.06	49.23	23.86
1	9.45	5.16	17.85	6.86
0.3	3.01	1.88	9.57	2.09
HIV-1 O (MVP)
Virus dose (uL)	siCtrl		siTRIM5
30	13	22.53	48.37	61.03
10	8.12	7.86	23.57	30.41
3	2.21	2.03	7.37	10.4
1	0.75	0.41	2.79	2.8
0.3	0.48	0.24	1.3	1.57
HIV-2 (ROD)
Virus dose (uL)	siCtrl		siTRIM5
30	42.25	54.92	80.99	84.12
10	25.94	25.47	58.52	62.26
3	9.55	8.8	30.87	28.43
1	2.78	2.61	10.98	8.62
0.3	1.31	0.57	5.73	3.67
HIV-1 M Q50Y 120R
Virus dose (uL)	siCtrl		siTRIM5
30	7.42	8.88	50.25	36.08
10	2.92	3.76	29.43	20.72
3	1.78	1.17	14.01	13.68
1	0.88	0.58	5.93	4.78
0.3	0.37	0.19	2.19	1.42
MLV-N
Virus dose (uL)	siCtrl		siTRIM5
30	2.55	2.89	40.31	39.87
10	0.3	0.4	10.55	11.23
3	0.14	0.11	2.38	2.5
1	0.03	0.028	1.05	1.18
0.3	0	0	0.33	0.41
MLV-B
Virus dose (uL)	siCtrl		siTRIM5
30	54.85	55.64	64.98	65.65
10	61.18	60.43	57.06	55.68
3	37.96	38.09	60.68	59.08
1	11.28	12.35	40.53	39.54
0.3	5.24	6.21	16.01	15.89
